# Supplementary material for: Patterns in metabolite profile are associated with risk of more aggressive prostate cancer: A prospective study of 3,057 matched case–control sets from EPIC
Source: Int J Cancer. 2019 Apr 29;146(3):720–30. doi: 10.1002/ijc.32314 (PMC6916595; doi:10.1002/ijc.32314)
Supplement: Supplementary file 4 — Table S10 Full dataset: Risk of overall prostate cancer per 1 SD increase in metabolite concentrations in EPIC1, n case = 3,057 Table S11. Full dataset: Risk of prostate cancer by stage per 1 SD increase in metabolite concentrations in EPIC1 Table S12. Full dataset: Risk of advanced prostate cancer by follow‐up time per 1 SD increase in metabolite concentrations in EPIC1 Table S13. Full dataset: Risk of prostate cancer by aggressiveness per 1 SD increase in metabolite concentrations in EPIC1 Table S14. Full dataset: Risk of aggressive prostate cancer by follow‐up time per 1 SD increase in metabolite concentrations in EPIC1 Table S15. Full dataset: Risk of prostate cancer by grade per 1 SD increase in metabolite concentrations in EPIC1 Table S16. Full dataset: Risk of prostate cancer death per 1 SD increase in metabolite concentrations in EPIC1, n case = 2972 Table S17. New dataset: Risk of overall prostate cancer per 1 SD increase in metabolite concentrations in EPIC1, n case = 2018 Table S18. New dataset: Risk of prostate cancer by stage per 1 SD increase in metabolite concentrations in EPIC1 Table S19. New dataset: Risk of advanced prostate cancer by follow‐up time per 1 SD increase in metabolite concentrations in EPIC1 Table S20. New dataset: Risk of prostate cancer by aggressiveness per 1 SD increase in metabolite concentrations in EPIC1 Table S21. New dataset: Risk of aggressive prostate cancer by follow‐up time per 1 SD increase in metabolite concentrations in EPIC1 Table S22. New dataset: Risk of prostate cancer by grade per 1 SD increase in metabolite concentrations in EPIC1 Table S23. New dataset: Risk of prostate cancer death per 1 SD increase in metabolite concentrations in EPIC1, n case = 1572 [file IJC-146-720-s004.xls]

## Sheet: Contents
Schmidt JA et al. Patterns in metabolite profile are associated with risk of more aggressive prostate cancer: a prospective study of 3057 matched case-controls sets from EPIC
Supplementary Information - Tables S10-S23
Risk of prostate cancer overall, by tumour characteristics and follow-up time, and risk of prostate cancer death per 1SD increase in individual metabolite concentration in EPIC, in the full data set and data not previously published.
Full data set ncase=3057
Table S10	Full dataset:	Overall prostate cancer
Table S11	Full dataset:	Prostate cancer by stage
Table S12	Full dataset:	Advanced prostate cancer by follow-up time
Table S13	Full dataset:	Prostate cancer by aggressiveness
Table S14	Full dataset:	Aggressive prostate cancer by follow-up time
Table S15	Full dataset:	Prostate cancer by grade
Table S16	Full dataset:	Prostate cancer death
New data set: ncase=2018, data not previously published in Schmidt et al. BMC Medicine (2017) 15:122
Table S17	New dataset:	Overall prostate cancer
Table S18	New dataset:	Prostate cancer by stage
Table S19	New dataset:	Advanced prostate cancer by follow-up time
Table S20	New dataset:	Prostate cancer by aggressiveness
Table S21	New dataset:	Aggressive prostate cancer by follow-up time
Table S22	New dataset:	Prostate cancer by grade
Table S23	New dataset:	Prostate cancer death

## Sheet: Table S10
Table S10. Full dataset: Risk of overall prostate cancer per 1 SD increase in metabolite concentrations in EPIC1, ncase=3057
Metabolite	Beta	SE	OR	LL	UL	p2	padj2
ACYLCARNITINES
C0	-0.0305895	0.0280217	0.969874	0.918043	1.02463	0.274994	0.606067
C2	-0.0266977	0.0285531	0.973655	0.920663	1.0297	0.349777	0.69517
C3	-0.00194301	0.0329376	0.998059	0.935663	1.06462	0.95296	0.961767
C14:1	-0.0588634	0.029323	0.942836	0.890177	0.99861	0.0447058	0.271718
C16	-0.019102	0.0304954	0.981079	0.924158	1.04151	0.531061	0.789953
C18	-0.0576364	0.0316629	0.943993	0.887191	1.00443	0.0687118	0.307679
C18:1	-0.0652971	0.0332908	0.936789	0.877616	0.999952	0.0498305	0.271718
C18:2	-0.025785	0.0354544	0.974545	0.909124	1.04467	0.467059	0.789953
AMINO ACIDS
Alanine	0.00416495	0.0293369	1.00417	0.948063	1.06361	0.887104	0.961767
Arginine	0.0282822	0.0385178	1.02869	0.953886	1.10935	0.462789	0.789953
Asparagine	0.0104365	0.0297892	1.01049	0.953182	1.07125	0.726078	0.90305
Citrulline	-0.0203509	0.0280792	0.979855	0.927386	1.03529	0.468595	0.789953
Glutamate	0.0526904	0.0379004	1.0541	0.978638	1.13539	0.164459	0.489264
Glutamine	-0.0376809	0.0304509	0.96302	0.907226	1.02225	0.215927	0.533956
Glycine	-0.0120121	0.0308404	0.98806	0.930105	1.04963	0.696911	0.901439
Histidine	0.00180256	0.0299078	1.0018	0.944768	1.06228	0.95194	0.961767
Isoleucine	0.0313755	0.0287434	1.03187	0.975348	1.09167	0.275022	0.606067
Leucine	0.0159432	0.0278665	1.01607	0.962064	1.07311	0.567235	0.810476
Lysine	0.0182715	0.02905	1.01844	0.962072	1.07811	0.529371	0.789953
Methionine	0.00234059	0.0288986	1.00234	0.947148	1.06075	0.935447	0.961767
Ornithine	-0.0246618	0.0368586	0.97564	0.907644	1.04873	0.503437	0.789953
Phenylalanine	0.0306686	0.0291618	1.03114	0.97386	1.0918	0.292951	0.632928
Proline	0.0175338	0.0279154	1.01769	0.963503	1.07492	0.529936	0.789953
Serine	0.0400661	0.0294978	1.04088	0.982408	1.10283	0.174376	0.494066
t4-hydroxyproline	-0.0041719	0.0273236	0.995837	0.943909	1.05062	0.878647	0.961767
Threonine	0.0343636	0.0280087	1.03496	0.979677	1.09336	0.219864	0.533956
Tryptophan	0.00383386	0.0280405	1.00384	0.95016	1.06055	0.891248	0.961767
Tyrosine	-0.00971785	0.0279967	0.990329	0.937451	1.04619	0.728511	0.90305
Valine	0.00921037	0.0290479	1.00925	0.953398	1.06838	0.751186	0.921559
BIOGENIC AMINES
ADMA	0.0189486	0.0302294	1.01913	0.960501	1.08134	0.530773	0.789953
Creatinine	0.00140435	0.0276739	1.00141	0.948536	1.05722	0.959528	0.961767
Kynurenine	-0.0175419	0.0296845	0.982611	0.927074	1.04148	0.554558	0.804785
Sarcosine	-0.00539385	0.0273608	0.994621	0.942688	1.04941	0.843719	0.961767
Taurine	-0.00865251	0.0409889	0.991385	0.914855	1.07432	0.832814	0.961767
GLYCEROPHOSPHOLIPIDS
Lysophosphatidylcholines
Lyso PC a C16:0	-0.0225347	0.0340347	0.977717	0.914625	1.04516	0.507901	0.789953
Lyso PC a C16:1	-0.0862934	0.0314065	0.917325	0.862561	0.975566	0.00600273	0.0931745
Lyso PC a C17:0	-0.00241948	0.0316021	0.997583	0.937669	1.06133	0.938973	0.961767
Lyso PC a C18:0	-0.0582134	0.03438	0.943449	0.88197	1.00921	0.0904112	0.347062
Lyso PC a C18:1	-0.0604293	0.0316994	0.94136	0.884654	1.0017	0.0566087	0.271718
Lyso PC a C18:2	-0.0116682	0.0311727	0.9884	0.929819	1.05067	0.708175	0.90207
Lyso PC a C20:3	-0.0700617	0.0315686	0.932336	0.876398	0.991845	0.0264632	0.19682
Lyso PC a C20:4	-0.0285348	0.033093	0.971869	0.910833	1.03699	0.388545	0.745756
Diacylphosphatidylcholines
PC aa C28:1	0.0153667	0.0327661	1.01549	0.952321	1.08284	0.639083	0.860957
PC aa C30:0	-0.0187315	0.0314396	0.981443	0.922791	1.04382	0.551312	0.804785
PC aa C32:0	-0.0401542	0.0317833	0.960641	0.902625	1.02239	0.206455	0.522727
PC aa C32:1	-0.0695057	0.0323866	0.932855	0.875481	0.993989	0.0318629	0.223041
PC aa C32:3	-0.0666911	0.0345849	0.935484	0.874174	1.00109	0.0538139	0.271718
PC aa C34:1	-0.058375	0.0306806	0.943296	0.888245	1.00176	0.0570836	0.271718
PC aa C34:2	-0.0417634	0.0344729	0.959097	0.896435	1.02614	0.225709	0.537187
PC aa C34:3	-0.0932863	0.0348993	0.910933	0.850707	0.975422	0.00751734	0.0993959
PC aa C34:4	-0.0691852	0.0299998	0.933154	0.879868	0.989667	0.0211001	0.167394
PC aa C36:0	0.0192778	0.0298719	1.01946	0.961491	1.08093	0.5187	0.789953
PC aa C36:1	-0.0839179	0.0286348	0.919507	0.869323	0.972588	0.00338276	0.0931745
PC aa C36:2	-0.0846748	0.0308383	0.918811	0.864921	0.976058	0.00603696	0.0931745
PC aa C36:3	-0.104382	0.0301428	0.900881	0.8492	0.955707	0.000534329	0.0317926
PC aa C36:4	-0.0599223	0.031351	0.941838	0.885707	1.00153	0.0559617	0.271718
PC aa C36:5	0.010617	0.0288175	1.01067	0.955172	1.0694	0.71256	0.90207
PC aa C36:6	-0.0146456	0.0282333	0.985461	0.932411	1.04153	0.603947	0.835693
PC aa C38:0	-0.0152161	0.0329182	0.984899	0.923361	1.05054	0.643909	0.860957
PC aa C38:3	-0.106671	0.0299693	0.898821	0.847546	0.953198	0.000371778	0.0317926
PC aa C38:4	-0.0812869	0.0292637	0.921929	0.870539	0.976353	0.00547391	0.0931745
PC aa C38:5	-0.0478127	0.0296809	0.953312	0.899437	1.01041	0.107203	0.386582
PC aa C38:6	0.00480587	0.0290852	1.00482	0.949139	1.06376	0.86876	0.961767
PC aa C40:2	-0.0861111	0.0331426	0.917492	0.859788	0.979069	0.00937141	0.11152
PC aa C40:3	-0.0805494	0.0327666	0.922609	0.865221	0.983805	0.0139605	0.118664
PC aa C40:4	-0.0880031	0.0293682	0.915758	0.864535	0.970016	0.00273054	0.0931745
PC aa C40:5	-0.085224	0.031176	0.918307	0.863874	0.976168	0.00626383	0.0931745
PC aa C40:6	-0.0281188	0.0289698	0.972273	0.918606	1.02908	0.331735	0.680629
PC aa C42:0	0.00833237	0.0306006	1.00837	0.949667	1.0707	0.785395	0.927535
PC aa C42:1	-0.00149256	0.0311365	0.998509	0.939395	1.06134	0.961767	0.961767
PC aa C42:2	-0.0318531	0.0310477	0.968649	0.911462	1.02942	0.304919	0.636585
PC aa C42:4	-0.0714995	0.0288786	0.930997	0.879765	0.985212	0.0132915	0.118664
PC aa C42:5	-0.0808196	0.0326276	0.92236	0.865223	0.983271	0.0132479	0.118664
Acyl-alkylphosphatidylcholines
PC ae C30:0	0.0232561	0.034701	1.02353	0.95623	1.09556	0.50274	0.789953
PC ae C30:2	-0.0219181	0.0346941	0.97832	0.914007	1.04716	0.527549	0.789953
PC ae C32:1	-0.019276	0.030671	0.980909	0.923679	1.04168	0.529692	0.789953
PC ae C32:2	-0.027817	0.0302139	0.972566	0.916645	1.0319	0.357224	0.69688
PC ae C34:0	0.00375337	0.0297219	1.00376	0.946958	1.06397	0.899508	0.961767
PC ae C34:1	-0.0445537	0.0306668	0.956424	0.900631	1.01567	0.14627	0.460947
PC ae C34:2	-0.0144144	0.0301993	0.985689	0.929039	1.04579	0.633141	0.860957
PC ae C34:3	-0.0437877	0.0287842	0.957157	0.904653	1.01271	0.1282	0.435879
PC ae C36:0	-0.00552687	0.0298781	0.994488	0.937923	1.05446	0.853244	0.961767
PC ae C36:1	-0.0328835	0.0296229	0.967651	0.913069	1.0255	0.266967	0.606067
PC ae C36:2	-0.024594	0.0311944	0.975706	0.917839	1.03722	0.430456	0.776126
PC ae C36:3	-0.0510326	0.0301028	0.950248	0.895805	1.008	0.0900223	0.347062
PC ae C36:4	-0.0403657	0.0309173	0.960438	0.903967	1.02044	0.191687	0.515993
PC ae C36:5	-0.0282412	0.0302495	0.972154	0.916192	1.03153	0.350506	0.69517
PC ae C38:2	-0.0559784	0.0322745	0.94556	0.887599	1.00731	0.0828387	0.339924
PC ae C38:3	-0.0592908	0.0308805	0.942433	0.887084	1.00123	0.0548565	0.271718
PC ae C38:4	-0.0527222	0.0303501	0.948644	0.893859	1.00679	0.0823636	0.339924
PC ae C38:5	-0.0486371	0.0300403	0.952527	0.898063	1.01029	0.105434	0.386582
PC ae C38:6	-0.0156316	0.0298016	0.98449	0.928633	1.04371	0.599915	0.835693
PC ae C40:1	-0.0464215	0.0316833	0.954639	0.897161	1.0158	0.142873	0.460947
PC ae C40:2	0.00312656	0.0302252	1.00313	0.945432	1.06435	0.917612	0.961767
PC ae C40:3	-0.0459773	0.0320226	0.955064	0.896963	1.01693	0.151067	0.460947
PC ae C40:4	-0.0422199	0.0308204	0.958659	0.902464	1.01835	0.170729	0.494066
PC ae C40:5	-0.0321884	0.0291597	0.968324	0.914534	1.02528	0.269651	0.606067
PC ae C40:6	-0.00793201	0.029242	0.992099	0.936838	1.05062	0.786196	0.927535
PC ae C42:1	-0.0812673	0.0330365	0.921947	0.864143	0.983619	0.0138965	0.118664
PC ae C42:2	-0.0620235	0.0303425	0.939861	0.885597	0.99745	0.0409423	0.270674
PC ae C42:3	-0.0445051	0.0307236	0.956471	0.900575	1.01584	0.147459	0.460947
PC ae C42:4	-0.0465192	0.0303646	0.954546	0.899395	1.01308	0.125517	0.435879
PC ae C42:5	-0.0225332	0.0285629	0.977719	0.924488	1.03401	0.430172	0.776126
PC ae C44:4	-0.0379284	0.0299355	0.962782	0.907918	1.02096	0.205154	0.522727
PC ae C44:5	-0.00459647	0.0281308	0.995414	0.942017	1.05184	0.870206	0.961767
PC ae C44:6	-0.00321714	0.0287523	0.996788	0.942169	1.05457	0.910909	0.961767
HEXOSE
Hexose	-0.0468996	0.0361999	0.954183	0.888829	1.02434	0.195123	0.515993
SPHINGOLIPIDS
Hydroxysphingomyelins
SM (OH) C14:1	0.0244796	0.0300196	1.02478	0.966226	1.08689	0.414813	0.776126
SM (OH) C16:1	0.0206486	0.0283029	1.02086	0.965775	1.07909	0.465661	0.789953
SM (OH) C22:1	-0.0123305	0.0283899	0.987745	0.934285	1.04426	0.664051	0.878023
SM (OH) C22:2	0.00771877	0.0285984	1.00775	0.952816	1.06585	0.787235	0.927535
SM (OH) C24:1	0.0115641	0.0287562	1.01163	0.956192	1.07029	0.687578	0.899141
Sphingomyelins
SM C16:0	-0.00835885	0.0277403	0.991676	0.939198	1.04709	0.763167	0.926702
SM C16:1	-0.0358461	0.0274919	0.964789	0.914179	1.0182	0.192276	0.515993
SM C18:0	0.00470038	0.0279652	1.00471	0.951124	1.06132	0.866521	0.961767
SM C18:1	-0.015267	0.0270231	0.984849	0.934044	1.03842	0.572101	0.810476
SM C20:2	-0.06559	0.0361747	0.936515	0.872414	1.00533	0.0698095	0.307679
SM C24:0	-0.0223528	0.0278714	0.977895	0.925909	1.0328	0.422555	0.776126
SM C24:1	0.0296479	0.0284786	1.03009	0.97417	1.08922	0.297849	0.632928
Abbreviations: EPIC, European Prospective Investigation into Cancer and Nutrition; OR, odds ratio; CI confidence interval.
1 All analyses were matched on centre, length of follow-up, and age (±6 months), time of day (±1 hour) and fasting status (<3, 3–6, >6 hours) at blood collection and further adjusted for exact age at blood collection (continuously), and baseline values for body mass index (quartiles; unknown), smoking (never; past; current; unknown), alcohol intake (<10; 10-19; 20-39; ≥40 g of alcohol per day; un…
2 p-values<0.05 are highlighted in red. padj < 0.05 are statistically significant after allowing for multiple testing using a false discovery rate controlling procedure at α = 0.05 (Benjamini-Hochberg).

## Sheet: Table S11
Table S11. Full dataset: Risk of prostate cancer by stage per 1 SD increase in metabolite concentrations in EPIC1
Metabolites	Localised2 (ncase=1306)							Advanced2 (ncase=580)							p-het3	padj-het3
	Beta	SE	OR	95% CI		p3	padj3	Beta	SE	OR	95% CI		p3	padj3
				LL	UL						LL	UL
ACYLCARNITINES
C0	8.60508e-05	0.0435135	1.00009	0.91833	1.08912	0.998422	0.998422	-0.152072	0.0660665	0.858926	0.754605	0.977669	0.021346	0.0582066	0.0873023	0.185517
C2	-0.0376331	0.0449899	0.963066	0.881781	1.05184	0.402886	0.908057	-0.0585829	0.0684868	0.9431	0.824635	1.07858	0.392335	0.524583	0.936215	0.959369
C3	-0.0587974	0.0502399	0.942898	0.854477	1.04047	0.241866	0.86563	-0.00162082	0.0714358	0.99838	0.86794	1.14842	0.981898	0.990219	0.449651	0.553489
C14:1	-0.0195888	0.0463627	0.980602	0.895424	1.07388	0.672651	0.917914	-0.138041	0.0640506	0.871063	0.768298	0.987573	0.0311468	0.0771461	0.199571	0.325327
C16	-0.0134831	0.0477756	0.986607	0.898416	1.08346	0.777777	0.917961	-0.0389837	0.0732728	0.961766	0.833105	1.1103	0.594702	0.716594	0.943245	0.959369
C18	-0.0505964	0.0493261	0.950662	0.863058	1.04716	0.305008	0.86563	-0.16994	0.0739285	0.843716	0.729908	0.975268	0.0215218	0.0582066	0.160296	0.28476
C18:1	-0.0288622	0.0518358	0.97155	0.877693	1.07544	0.577664	0.917914	-0.206749	0.0878616	0.813224	0.684577	0.966047	0.0186168	0.0553849	0.153855	0.281673
C18:2	0.0113032	0.054899	1.01137	0.908194	1.12626	0.836876	0.917961	-0.268912	0.0884173	0.764211	0.642617	0.908812	0.00235489	0.0175145	0.00769694	0.0421612
AMINO ACIDS
Alanine	-0.0164848	0.0450131	0.98365	0.900587	1.07438	0.7142	0.917914	-0.0356284	0.0719035	0.964999	0.838151	1.11104	0.620245	0.716594	0.954212	0.962298
Arginine	-0.0286468	0.0662283	0.97176	0.853464	1.10645	0.665344	0.917914	0.0995692	0.101173	1.10469	0.905991	1.34698	0.325043	0.465586	0.278789	0.404584
Asparagine	-0.00371193	0.044065	0.996295	0.91386	1.08617	0.932868	0.967728	0.00389418	0.073707	1.0039	0.868864	1.15993	0.957865	0.974239	0.735572	0.803056
Citrulline	0.0296039	0.0427982	1.03005	0.947168	1.12018	0.489119	0.912043	-0.08128	0.06258	0.921935	0.815516	1.04224	0.194006	0.311983	0.107532	0.216887
Glutamate	0.0304162	0.056815	1.03088	0.92225	1.15231	0.592404	0.917914	0.0168898	0.0924341	1.01703	0.848506	1.21903	0.855016	0.908454	0.388872	0.508001
Glutamine	-0.0271151	0.0467074	0.973249	0.88811	1.06655	0.561557	0.917914	-0.0704067	0.0728499	0.932015	0.808003	1.07506	0.333812	0.467337	0.316829	0.443561
Glycine	-0.0012722	0.0455276	0.998729	0.91347	1.09194	0.977707	0.99442	-0.125877	0.0776811	0.881723	0.757199	1.02673	0.105138	0.189567	0.0207383	0.0649438
Histidine	0.0468954	0.0452158	1.04801	0.959133	1.14513	0.299667	0.86563	-0.0717933	0.070426	0.930723	0.810726	1.06848	0.308006	0.458159	0.122736	0.243427
Isoleucine	0.0797069	0.044098	1.08297	0.993299	1.18074	0.0706849	0.809507	0.0078606	0.0639509	1.00789	0.889158	1.14248	0.902174	0.945236	0.607971	0.716323
Leucine	0.0613812	0.0425846	1.0633	0.978159	1.15586	0.149473	0.840305	0.000417451	0.0605673	1.00042	0.888436	1.12651	0.994501	0.994501	0.645035	0.752541
Lysine	0.0349114	0.0439541	1.03553	0.950054	1.12869	0.427038	0.908057	-0.0442191	0.0679793	0.956744	0.837398	1.0931	0.515383	0.666636	0.525356	0.637932
Methionine	0.038012	0.0447241	1.03874	0.951567	1.13391	0.395368	0.908057	-0.0197238	0.0695341	0.980469	0.855552	1.12363	0.776674	0.855779	0.602986	0.716323
Ornithine	0.0308918	0.0560239	1.03137	0.92412	1.15108	0.581356	0.917914	-0.158893	0.0906085	0.853088	0.714279	1.01887	0.0794962	0.15016	0.0606999	0.138909
Phenylalanine	0.0495719	0.0456112	1.05082	0.960958	1.14909	0.27711	0.86563	-0.00771027	0.0649611	0.992319	0.873688	1.12706	0.905521	0.945236	0.701787	0.780492
Proline	0.0482823	0.0444703	1.04947	0.961868	1.14504	0.277603	0.86563	-0.00410098	0.0651439	0.995907	0.876533	1.13154	0.949804	0.974239	0.363227	0.487921
Serine	0.0154456	0.0447888	1.01557	0.930216	1.10875	0.730203	0.917914	0.0425259	0.0735254	1.04344	0.903408	1.20518	0.563005	0.702995	0.851602	0.888953
t4-hydroxyproline	-0.012286	0.0408578	0.987789	0.911772	1.07014	0.763642	0.917914	-0.0409711	0.0655538	0.959857	0.844126	1.09146	0.531971	0.680695	0.997716	0.997716
Threonine	0.056429	0.0430492	1.05805	0.972441	1.1512	0.189924	0.86563	0.0050777	0.0673254	1.00509	0.880841	1.14687	0.93988	0.972572	0.371367	0.491029
Tryptophan	0.0587192	0.0432363	1.06048	0.974313	1.15426	0.174432	0.840305	-0.136905	0.0676877	0.872053	0.763707	0.995769	0.043114	0.0950104	0.0364831	0.0943803
Tyrosine	-0.00736035	0.0432986	0.992667	0.911901	1.08059	0.865018	0.927361	-0.0237512	0.0626795	0.976529	0.863639	1.10417	0.70474	0.79117	0.694878	0.780492
Valine	0.0518524	0.0443197	1.05322	0.965593	1.1488	0.242016	0.86563	-0.0165562	0.06569	0.98358	0.864757	1.11873	0.801014	0.873273	0.836373	0.880783
BIOGENIC AMINES
ADMA	0.0150519	0.0438817	1.01517	0.931504	1.10634	0.73159	0.917914	-0.0528906	0.0723313	0.948484	0.823117	1.09295	0.464641	0.614358	0.414519	0.524763
Creatinine	0.0682298	0.0428411	1.07061	0.984386	1.16439	0.111245	0.809507	-0.0267961	0.0666798	0.97356	0.854289	1.10948	0.687786	0.786986	0.189733	0.314981
Kynurenine	0.00970614	0.0447776	1.00975	0.924912	1.10238	0.828393	0.917961	-0.042604	0.0762675	0.958291	0.825236	1.1128	0.576426	0.707161	0.758865	0.813558
Sarcosine	-0.0110553	0.0413931	0.989006	0.911937	1.07259	0.789407	0.917961	-0.0143925	0.0634922	0.985711	0.870372	1.11633	0.820672	0.879819	0.938462	0.959369
Taurine	-0.0423001	0.0597006	0.958582	0.852731	1.07757	0.478611	0.912043	-0.190166	0.104852	0.826822	0.673227	1.01546	0.0697299	0.138298	0.283869	0.406992
GLYCEROPHOSPHOLIPIDS
Lysophosphatidylcholines
Lyso PC a C16:0	0.0685255	0.0535728	1.07093	0.964182	1.18949	0.200858	0.86563	-0.234178	0.0862335	0.791221	0.668184	0.936915	0.00661511	0.0291555	0.00129721	0.017152
Lyso PC a C16:1	-0.0827042	0.0485564	0.920623	0.837049	1.01254	0.088519	0.809507	-0.222325	0.0764212	0.800655	0.68928	0.930026	0.00362347	0.0253643	0.206658	0.328762
Lyso PC a C17:0	0.0191571	0.0487226	1.01934	0.926504	1.12148	0.694181	0.917914	-0.043717	0.0763889	0.957225	0.824122	1.11182	0.567122	0.702995	0.107224	0.216887
Lyso PC a C18:0	0.0419993	0.0529429	1.04289	0.940102	1.15692	0.427607	0.908057	-0.284829	0.0856904	0.752143	0.635859	0.889693	0.0008876	0.00960222	0.000490205	0.0116669
Lyso PC a C18:1	0.0148323	0.0479657	1.01494	0.923875	1.11499	0.757149	0.917914	-0.212594	0.0813522	0.808484	0.689326	0.948241	0.00896834	0.0355744	0.00456802	0.0329854
Lyso PC a C18:2	0.0407575	0.047413	1.0416	0.949167	1.14303	0.389994	0.908057	-0.0962448	0.0754777	0.908242	0.783348	1.05305	0.202259	0.320917	0.0292867	0.0792073
Lyso PC a C20:3	-0.0509865	0.0487536	0.950291	0.86369	1.04558	0.295653	0.86563	-0.182738	0.0761883	0.832987	0.717441	0.967141	0.0164624	0.0515534	0.147957	0.279474
Lyso PC a C20:4	-0.0170016	0.0501215	0.983142	0.891154	1.08463	0.734453	0.917914	-0.0851557	0.0804173	0.918369	0.784451	1.07515	0.289635	0.436285	0.364915	0.487921
Diacylphosphatidylcholines
PC aa C28:1	0.0970623	0.0511363	1.10193	0.996842	1.21809	0.0576814	0.809507	-0.0414878	0.080191	0.959361	0.819829	1.12264	0.604904	0.716594	0.176817	0.304946
PC aa C30:0	0.0192669	0.0479322	1.01945	0.928042	1.11987	0.687712	0.917914	-0.12046	0.0773873	0.886512	0.76175	1.03171	0.119567	0.209243	0.212171	0.329325
PC aa C32:0	0.0280352	0.0486164	1.02843	0.93496	1.13125	0.564168	0.917914	-0.222333	0.0789789	0.800649	0.685828	0.934693	0.00487637	0.0261266	0.0186862	0.0635329
PC aa C32:1	-0.0564029	0.0496208	0.945158	0.857565	1.0417	0.255673	0.86563	-0.207011	0.0818093	0.81301	0.692564	0.954404	0.0113928	0.0387356	0.397009	0.508001
PC aa C32:3	0.0204928	0.0530524	1.0207	0.919902	1.13255	0.699293	0.917914	-0.310276	0.0855791	0.733245	0.620017	0.867149	0.000288287	0.00711803	0.0011039	0.0164206
PC aa C34:1	0.00594289	0.0464993	1.00596	0.918334	1.10195	0.898303	0.946	-0.190612	0.0778706	0.826453	0.709471	0.962724	0.0143731	0.046227	0.0772427	0.17022
PC aa C34:2	0.0371251	0.0534196	1.03782	0.934657	1.15238	0.487074	0.912043	-0.213334	0.0839795	0.807886	0.685278	0.952431	0.0110754	0.0387356	0.0270192	0.0747741
PC aa C34:3	-0.061414	0.053887	0.940434	0.846174	1.04519	0.254419	0.86563	-0.285805	0.0843829	0.751409	0.636868	0.88655	0.000706613	0.0084087	0.0507323	0.122328
PC aa C34:4	-0.0271946	0.0447367	0.973172	0.891476	1.06235	0.543266	0.917914	-0.221162	0.0771253	0.801587	0.68913	0.932394	0.00413636	0.0259067	0.153303	0.281673
PC aa C36:0	0.0970539	0.0469455	1.10192	1.00506	1.20812	0.0386989	0.809507	-0.161636	0.0697488	0.850751	0.742048	0.975377	0.0204819	0.0582066	0.00348241	0.0296005
PC aa C36:1	-0.0138863	0.0436701	0.98621	0.90531	1.07434	0.750499	0.917914	-0.214198	0.0694475	0.807189	0.704468	0.924887	0.00204021	0.0161857	0.0385836	0.0976904
PC aa C36:2	-0.00304417	0.0473148	0.99696	0.908664	1.09384	0.9487	0.973236	-0.252208	0.0739738	0.777083	0.672204	0.898326	0.000651013	0.0084087	0.0160295	0.0635329
PC aa C36:3	-0.0424118	0.0464335	0.958475	0.875098	1.0498	0.361038	0.908057	-0.271331	0.0731969	0.762364	0.660476	0.87997	0.000209844	0.00711803	0.0237288	0.0691075
PC aa C36:4	-0.0271867	0.0472543	0.97318	0.887095	1.06762	0.565069	0.917914	-0.1852	0.0812067	0.830938	0.708672	0.974298	0.0225723	0.0596912	0.27681	0.404584
PC aa C36:5	0.104897	0.0444947	1.1106	1.01785	1.2118	0.0183972	0.809507	-0.127123	0.0696519	0.880625	0.768251	1.00944	0.0679834	0.137119	0.0125409	0.0552729
PC aa C36:6	0.0715115	0.043825	1.07413	0.985719	1.17047	0.102732	0.809507	-0.169145	0.0679582	0.844386	0.739086	0.964689	0.0128116	0.0423496	0.0081488	0.0421612
PC aa C38:0	0.0917857	0.0508958	1.09613	0.992063	1.21111	0.0713251	0.809507	-0.215747	0.0759122	0.805939	0.694521	0.93523	0.00448223	0.0261266	0.000589085	0.0116835
PC aa C38:3	-0.0895103	0.0463152	0.914379	0.835031	1.00127	0.0532815	0.809507	-0.248453	0.0719144	0.780007	0.677462	0.898074	0.000550625	0.00819054	0.33618	0.459833
PC aa C38:4	-0.0710806	0.0442828	0.931387	0.853958	1.01584	0.10846	0.809507	-0.175372	0.0744369	0.839145	0.725231	0.970952	0.0184741	0.0553849	0.697857	0.780492
PC aa C38:5	0.0270619	0.0447047	1.02743	0.941239	1.12152	0.544949	0.917914	-0.202827	0.0739749	0.816419	0.706229	0.943802	0.00610964	0.0291555	0.0247619	0.0701587
PC aa C38:6	0.0891588	0.045757	1.09325	0.999477	1.19583	0.051352	0.809507	-0.13786	0.0679548	0.871221	0.762579	0.99534	0.0424889	0.0950104	0.0139445	0.0592642
PC aa C40:2	0.0385135	0.0507949	1.03926	0.940783	1.14806	0.448322	0.908057	-0.275017	0.0761935	0.759559	0.654193	0.881896	0.000306838	0.00711803	0.000286506	0.0113647
PC aa C40:3	-0.00909624	0.0508225	0.990945	0.896994	1.09474	0.857953	0.927361	-0.276578	0.0734961	0.758374	0.656634	0.875878	0.000167774	0.00711803	0.00219151	0.0256709
PC aa C40:4	-0.0919758	0.0450217	0.912127	0.835089	0.996272	0.0410599	0.809507	-0.185427	0.0726736	0.83075	0.720461	0.957922	0.0107259	0.0386783	0.68077	0.780492
PC aa C40:5	-0.0677995	0.047193	0.934448	0.851891	1.025	0.150819	0.840305	-0.224338	0.0779515	0.799045	0.685834	0.930945	0.00400317	0.0259067	0.277162	0.404584
PC aa C40:6	0.0376526	0.0451239	1.03837	0.95048	1.13439	0.40404	0.908057	-0.175162	0.06764	0.839321	0.735111	0.958304	0.00960803	0.0368825	0.0449517	0.111443
PC aa C42:0	0.063595	0.0467687	1.06566	0.97232	1.16796	0.1739	0.840305	-0.135975	0.070398	0.872864	0.760368	1.002	0.0534191	0.111524	0.00300029	0.0296005
PC aa C42:1	0.0666791	0.049337	1.06895	0.970426	1.17748	0.176535	0.840305	-0.156862	0.0730492	0.854822	0.740792	0.986405	0.0317661	0.0771461	0.00237294	0.0256709
PC aa C42:2	0.0755708	0.0480326	1.0785	0.9816	1.18496	0.115644	0.809507	-0.153839	0.0707769	0.85741	0.746351	0.984995	0.0297373	0.0769292	0.00600668	0.0376208
PC aa C42:4	-0.0307441	0.0453879	0.969724	0.887184	1.05994	0.498175	0.912043	-0.242302	0.0687607	0.784819	0.685868	0.898047	0.000425337	0.00723072	0.0118692	0.0552729
PC aa C42:5	-0.0184	0.0494072	0.981768	0.891155	1.08159	0.709584	0.917914	-0.235632	0.0751956	0.790072	0.681804	0.915531	0.00172688	0.0146785	0.0361563	0.0943803
Acyl-alkylphosphatidylcholines
PC ae C30:0	0.0543916	0.0544906	1.0559	0.948942	1.17491	0.318191	0.880574	0.0299992	0.0857316	1.03045	0.871071	1.219	0.726399	0.807864	0.432624	0.541918
PC ae C30:2	0.0428223	0.0552284	1.04375	0.936671	1.16308	0.438123	0.908057	-0.172942	0.0836502	0.841187	0.713985	0.99105	0.0386928	0.0902833	0.0223172	0.0680959
PC ae C32:1	0.0215572	0.0474362	1.02179	0.931074	1.12135	0.649508	0.917914	-0.169308	0.0732065	0.844249	0.731404	0.974505	0.0207367	0.0582066	0.0168359	0.0635329
PC ae C32:2	0.0491492	0.0479657	1.05038	0.95613	1.15391	0.305516	0.86563	-0.227878	0.0711874	0.796222	0.692531	0.915438	0.00136906	0.0125322	0.000809402	0.0137598
PC ae C34:0	0.0218514	0.0461261	1.02209	0.933743	1.1188	0.635692	0.917914	-0.0449279	0.0731697	0.956066	0.828335	1.10349	0.5392	0.682605	0.293218	0.415391
PC ae C34:1	-0.00699517	0.0465891	0.993029	0.90637	1.08797	0.88065	0.93569	-0.121828	0.0749248	0.8853	0.764389	1.02534	0.103948	0.189567	0.083898	0.181525
PC ae C34:2	0.0149206	0.0463158	1.01503	0.926949	1.11149	0.74734	0.917914	-0.0882604	0.0738164	0.915522	0.792203	1.05804	0.231824	0.362987	0.127533	0.248793
PC ae C34:3	-0.00876122	0.0436222	0.991277	0.910047	1.07976	0.840821	0.917961	-0.195129	0.0717892	0.822729	0.714742	0.94703	0.0065662	0.0291555	0.0122514	0.0552729
PC ae C36:0	0.0673774	0.0460474	1.0697	0.977386	1.17073	0.143408	0.840305	-0.141844	0.0694041	0.867757	0.757393	0.994203	0.0409795	0.0937801	0.0149856	0.0614926
PC ae C36:1	-0.0116808	0.0457356	0.988387	0.903643	1.08108	0.798416	0.917961	-0.064102	0.0725111	0.937909	0.813653	1.08114	0.37668	0.52122	0.320837	0.443948
PC ae C36:2	0.00395528	0.0486477	1.00396	0.91266	1.1044	0.9352	0.967728	-0.0729048	0.0746334	0.929689	0.803174	1.07613	0.328649	0.465586	0.141409	0.271414
PC ae C36:3	-0.00958889	0.0461233	0.990457	0.904847	1.08417	0.83531	0.917961	-0.196128	0.0727054	0.821907	0.712747	0.947785	0.00698475	0.0296852	0.0175416	0.0635329
PC ae C36:4	-0.0337116	0.0466732	0.96685	0.88233	1.05947	0.470116	0.912043	-0.115194	0.0764228	0.891193	0.767222	1.0352	0.131728	0.227184	0.59165	0.711175
PC ae C36:5	-0.000370086	0.0459325	0.99963	0.913569	1.0938	0.993571	0.998422	-0.150267	0.075249	0.860478	0.742485	0.997222	0.0458324	0.0991647	0.160327	0.28476
PC ae C38:2	0.0117562	0.0506534	1.01183	0.916198	1.11743	0.816468	0.917961	-0.210453	0.0771037	0.810217	0.696579	0.942393	0.0063433	0.0291555	0.00471219	0.0329854
PC ae C38:3	-0.0558281	0.0480999	0.945702	0.86062	1.03919	0.245776	0.86563	-0.131957	0.0741331	0.876379	0.757861	1.01343	0.0750767	0.146461	0.274686	0.404584
PC ae C38:4	-0.0784787	0.0468434	0.924522	0.84342	1.01342	0.0938674	0.809507	-0.0376798	0.0759262	0.963021	0.829865	1.11754	0.619705	0.716594	0.790839	0.840266
PC ae C38:5	-0.00954378	0.0456496	0.990502	0.905729	1.08321	0.834396	0.917961	-0.136413	0.0724336	0.872483	0.757009	1.00557	0.0596628	0.122412	0.171304	0.299782
PC ae C38:6	0.0644588	0.0461572	1.06658	0.974328	1.16757	0.162563	0.840305	-0.18327	0.0710818	0.832543	0.724272	0.956999	0.00992877	0.0369226	0.00551629	0.0364688
PC ae C40:1	0.0738178	0.0486711	1.07661	0.978655	1.18437	0.129351	0.840305	-0.273967	0.0767715	0.760357	0.654138	0.883824	0.000358892	0.00711803	3.52889e-05	0.00209969
PC ae C40:2	0.0376217	0.0459349	1.03834	0.948941	1.13616	0.412773	0.908057	-0.0370237	0.0730189	0.963653	0.835155	1.11192	0.612125	0.716594	0.207203	0.328762
PC ae C40:3	-0.0165578	0.0493661	0.983579	0.892871	1.0835	0.737317	0.917914	-0.163625	0.075992	0.84906	0.731567	0.985424	0.0313042	0.0771461	0.0199839	0.0649438
PC ae C40:4	-0.0396195	0.0480272	0.961155	0.874808	1.05603	0.409407	0.908057	-0.0659475	0.0759104	0.93618	0.80676	1.08636	0.384982	0.524583	0.394765	0.508001
PC ae C40:5	0.016766	0.0442035	1.01691	0.932514	1.10894	0.704471	0.917914	-0.0963141	0.0712304	0.908179	0.789841	1.04425	0.176328	0.287438	0.0652273	0.146454
PC ae C40:6	0.047682	0.0446732	1.04884	0.960909	1.14481	0.285813	0.86563	-0.113617	0.0692719	0.892599	0.779278	1.0224	0.10097	0.187742	0.0178858	0.0635329
PC ae C42:1	-0.0577629	0.0520843	0.943874	0.852275	1.04532	0.267418	0.86563	-0.199628	0.0754675	0.819035	0.706423	0.9496	0.00816371	0.0334994	0.0890366	0.185883
PC ae C42:2	0.0375405	0.0463978	1.03825	0.948003	1.1371	0.418457	0.908057	-0.235389	0.0732642	0.790263	0.684556	0.912293	0.00131411	0.0125322	0.000437206	0.0116669
PC ae C42:3	0.0800133	0.0468905	1.0833	0.98818	1.18758	0.0879358	0.809507	-0.276742	0.0737845	0.75825	0.656156	0.876229	0.000176352	0.00711803	1.96731e-06	0.00023411
PC ae C42:4	-0.0220698	0.0459009	0.978172	0.894014	1.07025	0.630649	0.917914	-0.111877	0.071611	0.894155	0.777065	1.02889	0.118222	0.209243	0.0566032	0.132074
PC ae C42:5	0.0224091	0.0431709	1.02266	0.939691	1.11296	0.603705	0.917914	-0.0968619	0.0681576	0.907681	0.794177	1.03741	0.155274	0.260248	0.0238102	0.0691075
PC ae C44:4	0.0141847	0.0459236	1.01429	0.926979	1.10982	0.757416	0.917914	-0.158205	0.0744739	0.853674	0.737734	0.987835	0.0336444	0.0800738	0.0074991	0.0421612
PC ae C44:5	0.0471215	0.0428649	1.04825	0.96378	1.14012	0.271636	0.86563	-0.0586084	0.068282	0.943076	0.824945	1.07812	0.390711	0.524583	0.0513982	0.122328
PC ae C44:6	0.0335603	0.0444472	1.03413	0.947854	1.12826	0.450213	0.908057	-0.101099	0.068102	0.903844	0.790906	1.03291	0.137671	0.234041	0.0204432	0.0649438
HEXOSE
Hexose	-0.182194	0.0653327	0.83344	0.733268	0.947296	0.00529193	0.62974	0.0981859	0.0862902	1.10317	0.931518	1.30645	0.25518	0.39437	0.003398	0.0296005
SPHINGOLIPIDS
Hydroxysphingomyelins
SM (OH) C14:1	0.0420196	0.0468684	1.04291	0.951381	1.14326	0.369962	0.908057	0.0357919	0.0705446	1.03644	0.902602	1.19012	0.611898	0.716594	0.451164	0.553489
SM (OH) C16:1	0.0135713	0.0431616	1.01366	0.93144	1.10315	0.753194	0.917914	0.0470677	0.0683077	1.04819	0.916849	1.19835	0.490789	0.641801	0.756709	0.813558
SM (OH) C22:1	0.0182537	0.0433631	1.01842	0.935442	1.10876	0.673792	0.917914	-0.076722	0.0687156	0.926147	0.809448	1.05967	0.264202	0.403077	0.179822	0.305697
SM (OH) C22:2	0.0347002	0.0430709	1.03531	0.951498	1.1265	0.420444	0.908057	-0.0267749	0.0700013	0.97358	0.848763	1.11675	0.702097	0.79117	0.190577	0.314981
SM (OH) C24:1	0.0094845	0.0446879	1.00953	0.92487	1.10194	0.831921	0.917961	-0.0684734	0.0691368	0.933818	0.81548	1.06933	0.321977	0.465586	0.251717	0.384029
Sphingomyelins
SM C16:0	0.0400951	0.0427157	1.04091	0.957312	1.13181	0.347911	0.908057	-0.127604	0.0655939	0.880202	0.774014	1.00096	0.0517319	0.10993	0.00814707	0.0421612
SM C16:1	0.0260382	0.0426983	1.02638	0.943981	1.11597	0.541982	0.917914	-0.179064	0.0638429	0.836053	0.737718	0.947495	0.0050355	0.0261266	0.00861463	0.0427142
SM C18:0	0.0285323	0.041743	1.02894	0.948112	1.11667	0.494277	0.912043	-0.0168354	0.0689961	0.983306	0.858932	1.12569	0.807227	0.873273	0.68794	0.780492
SM C18:1	0.0197848	0.0405154	1.01998	0.942119	1.10428	0.625317	0.917914	-0.0906718	0.0651889	0.913317	0.803772	1.03779	0.164253	0.271474	0.213092	0.329325
SM C20:2	-0.0627894	0.0559343	0.939141	0.841627	1.04795	0.261625	0.86563	-0.0850178	0.0859707	0.918496	0.776066	1.08707	0.322704	0.465586	0.711165	0.783598
SM C24:0	0.0211974	0.0433886	1.02142	0.938152	1.11209	0.625162	0.917914	-0.189803	0.0676939	0.827122	0.72435	0.944475	0.00504968	0.0261266	0.0182932	0.0635329
SM C24:1	0.0941868	0.0426007	1.09877	1.01075	1.19445	0.0270411	0.809507	-0.123436	0.0702573	0.883878	0.770175	1.01437	0.0789327	0.15016	0.00431773	0.0329854
Abbreviations: EPIC, European Prospective Investigation into Cancer and Nutrition; OR, odds ratio; CI confidence interval; p-het, p value for heterogeneity.
1 All analyses were matched on centre, length of follow-up, and age (±6 months), time of day (±1 hour) and fasting status (<3, 3–6, >6 hours) at blood collection and further adjusted for exact age at blood collection (continuously), and baseline values for body mass index (quartiles; unknown), smoking (never; past; current; unknown), alcohol intake (<10; 10-19; 20-39; ≥40 g of alcohol per day; un…
2 Localised: Tumour-node-metastasis score ≤T2 and N0/x and M0, or coded as localised, and Advanced: Tumour-node-metastasis score T3-4 and/or N1-3 and/or M1, or coded as advanced.
3 p-values<0.05 are highlighted in red. padj < 0.05 are statistically significant after allowing for multiple testing using a false discovery rate controlling procedure at α = 0.05 (Benjamini-Hochberg).

## Sheet: Table S12
Table S12. Full dataset: Risk of advanced prostate cancer by follow-up time per 1 SD increase in metabolite concentrations in EPIC1
Metabolites	Advanced2, follow-up ≤10 years (ncase=328)							Advanced2, follow-up >10 years (ncase=252)							p-het3	padj-het3
	Beta	SE	OR	95% CI		p3	padj3	Beta	SE	OR	95% CI		p3	padj3
				LL	UL						LL	UL
ACYLCARNITINES
C0	-0.129722	0.0919288	0.87834	0.733521	1.05175	0.158212	0.328333	-0.175992	0.0992654	0.838625	0.690356	1.01874	0.0762381	0.31574	0.560804	0.986785
C2	-0.0562507	0.0936255	0.945302	0.786822	1.1357	0.54797	0.707478	-0.0505904	0.104414	0.950668	0.774732	1.16656	0.628019	0.839711	0.863592	0.986785
C3	0.0276147	0.0833361	1.028	0.873086	1.2104	0.740369	0.855377	-0.0449446	0.151422	0.95605	0.710542	1.28639	0.766607	0.876167	0.483989	0.986785
C14:1	-0.138513	0.078845	0.870652	0.745988	1.01615	0.0789564	0.221989	-0.136859	0.120055	0.872093	0.689242	1.10345	0.254299	0.521751	0.881242	0.986785
C16	0.0332615	0.089376	1.03382	0.867697	1.23175	0.709779	0.832169	-0.13737	0.130741	0.871648	0.674612	1.12623	0.293396	0.572363	0.162245	0.986785
C18	-0.173553	0.0852958	0.840672	0.711251	0.993644	0.0418788	0.166119	-0.0878601	0.16389	0.915889	0.664263	1.26283	0.591894	0.812197	0.777726	0.986785
C18:1	-0.18911	0.115652	0.827695	0.659822	1.03828	0.102015	0.251749	-0.218927	0.141947	0.80338	0.608269	1.06108	0.122997	0.354764	0.662454	0.986785
C18:2	-0.246658	0.107905	0.781408	0.632454	0.965442	0.0222606	0.128626	-0.311801	0.160274	0.732127	0.534763	1.00233	0.0517239	0.31574	0.654113	0.986785
AMINO ACIDS
Alanine	-0.00549201	0.101273	0.994523	0.815476	1.21288	0.956752	0.969431	-0.0647417	0.108698	0.93731	0.757459	1.15986	0.551435	0.812197	0.478256	0.986785
Arginine	0.0256241	0.133622	1.02596	0.789568	1.33311	0.847925	0.925717	0.218726	0.163652	1.24449	0.903006	1.71511	0.181375	0.415069	0.302841	0.986785
Asparagine	-0.0622201	0.104851	0.939676	0.765119	1.15406	0.552903	0.707478	0.0740227	0.110374	1.07683	0.867356	1.3369	0.502439	0.797204	0.265579	0.986785
Citrulline	-0.119808	0.0820942	0.887091	0.755247	1.04195	0.144456	0.306968	-0.0517136	0.102346	0.949601	0.777005	1.16054	0.613362	0.829433	0.613311	0.986785
Glutamate	0.0357483	0.123651	1.03639	0.813341	1.32062	0.772501	0.875501	-0.0105025	0.149642	0.989552	0.738012	1.32683	0.944047	0.986359	0.272723	0.986785
Glutamine	-0.189523	0.0978825	0.827354	0.682926	1.00233	0.0528399	0.178656	0.102664	0.118183	1.10812	0.879	1.39696	0.38502	0.692447	0.0240397	0.986785
Glycine	-0.0819163	0.102342	0.921349	0.753895	1.126	0.423469	0.599914	-0.215537	0.126754	0.806108	0.628782	1.03344	0.0890496	0.31574	0.972916	0.986785
Histidine	-0.143289	0.0954028	0.866504	0.718726	1.04467	0.133114	0.28801	0.0450075	0.112462	1.04604	0.83911	1.30399	0.689008	0.866144	0.237517	0.986785
Isoleucine	-0.0353982	0.0865804	0.965221	0.814572	1.14373	0.682652	0.820561	0.0557585	0.100415	1.05734	0.868445	1.28733	0.578702	0.812197	0.739759	0.986785
Leucine	-0.0131509	0.0819504	0.986935	0.84049	1.1589	0.872508	0.934426	0.00662899	0.0959421	1.00665	0.83409	1.21491	0.944915	0.986359	0.858048	0.986785
Lysine	-0.112838	0.0947465	0.893295	0.741902	1.07558	0.233675	0.415035	0.0361033	0.103851	1.03676	0.845827	1.2708	0.728105	0.866144	0.45508	0.986785
Methionine	-0.0544118	0.0961588	0.947042	0.784366	1.14346	0.571493	0.715871	0.0210753	0.107844	1.0213	0.826714	1.26168	0.845062	0.939835	0.630644	0.986785
Ornithine	-0.196735	0.126528	0.821409	0.641001	1.05259	0.119976	0.274562	-0.0971896	0.136636	0.907384	0.694202	1.18603	0.476898	0.766903	0.738091	0.986785
Phenylalanine	-0.0218014	0.0887596	0.978435	0.822204	1.16435	0.805974	0.90482	0.00582491	0.0997446	1.00584	0.827231	1.22302	0.953431	0.986594	0.964957	0.986785
Proline	-0.0682314	0.0910905	0.934044	0.781324	1.11662	0.453827	0.627969	0.0594844	0.0987241	1.06129	0.87458	1.28786	0.546821	0.812197	0.402885	0.986785
Serine	-0.068756	0.0971719	0.933554	0.771661	1.12941	0.479212	0.640744	0.221643	0.122905	1.24813	0.980938	1.58809	0.0713304	0.31574	0.0393102	0.986785
t4-hydroxyproline	-0.0732082	0.086632	0.929407	0.784268	1.10141	0.398084	0.59927	-0.000695161	0.105626	0.999305	0.812436	1.22916	0.994749	0.998661	0.901039	0.986785
Threonine	0.0181658	0.0897817	1.01833	0.854018	1.21426	0.839657	0.925177	0.00903684	0.108292	1.00908	0.816106	1.24768	0.933495	0.986359	0.971177	0.986785
Tryptophan	-0.193797	0.090562	0.823825	0.68984	0.983833	0.0323595	0.154031	-0.0569995	0.106871	0.944595	0.766085	1.1647	0.593791	0.812197	0.411926	0.986785
Tyrosine	-0.0551762	0.0835476	0.946318	0.803381	1.11469	0.508987	0.665599	0.000167695	0.0999472	1.00017	0.822238	1.2166	0.998661	0.998661	0.939814	0.986785
Valine	-0.0892815	0.0924841	0.914588	0.762962	1.09635	0.334359	0.55262	0.056458	0.0988363	1.05808	0.871746	1.28425	0.567845	0.812197	0.644039	0.986785
BIOGENIC AMINES
ADMA	-0.0782711	0.097152	0.924714	0.764384	1.11867	0.420441	0.599914	0.0169545	0.117209	1.0171	0.80834	1.27977	0.884987	0.966178	0.719266	0.986785
Creatinine	-0.0134469	0.0856683	0.986643	0.83414	1.16703	0.875273	0.934426	-0.039244	0.112758	0.961516	0.770862	1.19932	0.727812	0.866144	0.824265	0.986785
Kynurenine	0.0531861	0.100136	1.05463	0.866688	1.28332	0.595322	0.730344	-0.187036	0.125356	0.829414	0.648736	1.06041	0.135691	0.354764	0.0761957	0.986785
Sarcosine	0.0127543	0.0841011	1.01284	0.858919	1.19433	0.87946	0.934426	-0.0871407	0.103948	0.916548	0.747608	1.12366	0.401858	0.69306	0.61346	0.986785
Taurine	-0.0742043	0.136254	0.928482	0.710877	1.2127	0.586026	0.726428	-0.343169	0.16974	0.709518	0.508722	0.989569	0.0432035	0.302424	0.101148	0.986785
GLYCEROPHOSPHOLIPIDS
Lysophosphatidylcholines
Lyso PC a C16:0	-0.134884	0.122111	0.873818	0.687828	1.1101	0.269333	0.464502	-0.313915	0.130533	0.730581	0.565664	0.94358	0.0161783	0.232685	0.416614	0.986785
Lyso PC a C16:1	-0.218074	0.10382	0.804066	0.656023	0.985516	0.0356854	0.163329	-0.237835	0.122646	0.788333	0.619887	1.00255	0.0524775	0.31574	0.90853	0.986785
Lyso PC a C17:0	-0.00658765	0.101746	0.993434	0.813828	1.21268	0.948376	0.969431	-0.0510293	0.125557	0.950251	0.742958	1.21538	0.684431	0.866144	0.891851	0.986785
Lyso PC a C18:0	-0.267338	0.121836	0.765414	0.602823	0.971859	0.0282175	0.145995	-0.272859	0.127166	0.7612	0.593273	0.976659	0.0318982	0.26487	0.978493	0.986785
Lyso PC a C18:1	-0.225235	0.115032	0.798329	0.637186	1.00022	0.0502281	0.175798	-0.198549	0.125592	0.81992	0.641013	1.04876	0.113901	0.347545	0.531044	0.986785
Lyso PC a C18:2	-0.0598475	0.105531	0.941908	0.765915	1.15834	0.57064	0.715871	-0.123713	0.114571	0.883634	0.70591	1.1061	0.280235	0.555799	0.99465	0.99465
Lyso PC a C20:3	-0.0862859	0.107454	0.917332	0.743125	1.13238	0.421972	0.599914	-0.279683	0.11703	0.756023	0.601062	0.950935	0.0168554	0.232685	0.179963	0.986785
Lyso PC a C20:4	0.0424203	0.113074	1.04333	0.835939	1.30218	0.707544	0.832169	-0.196507	0.118708	0.821596	0.651049	1.03682	0.0978482	0.31574	0.171845	0.986785
Diacylphosphatidylcholines
PC aa C28:1	-0.0402968	0.109668	0.960504	0.774729	1.19083	0.713288	0.832169	-0.0426333	0.122788	0.958263	0.753298	1.219	0.728434	0.866144	0.960244	0.986785
PC aa C30:0	-0.146781	0.105349	0.863483	0.702394	1.06152	0.163534	0.32984	-0.0680096	0.120023	0.934251	0.738414	1.18203	0.570962	0.812197	0.82801	0.986785
PC aa C32:0	-0.211682	0.106635	0.809222	0.656598	0.997323	0.0471331	0.172696	-0.238166	0.123683	0.788072	0.618424	1.00426	0.0541516	0.31574	0.813517	0.986785
PC aa C32:1	-0.186567	0.109327	0.829803	0.669754	1.0281	0.087914	0.235025	-0.231444	0.129562	0.793387	0.615463	1.02275	0.0740415	0.31574	0.597678	0.986785
PC aa C32:3	-0.357144	0.11512	0.699672	0.558347	0.876768	0.00191985	0.0602322	-0.240894	0.138255	0.785925	0.599374	1.03054	0.0814408	0.31574	0.608829	0.986785
PC aa C34:1	-0.177813	0.10545	0.837099	0.680797	1.02928	0.0917496	0.235025	-0.212406	0.123666	0.808637	0.634583	1.03043	0.0858754	0.31574	0.824339	0.986785
PC aa C34:2	-0.220094	0.114248	0.802443	0.641455	1.00384	0.0540473	0.178656	-0.212165	0.131595	0.808831	0.624948	1.04682	0.106906	0.334784	0.911369	0.986785
PC aa C34:3	-0.322741	0.114227	0.724162	0.578903	0.905869	0.00472164	0.0602322	-0.249191	0.133446	0.779431	0.600052	1.01243	0.0618515	0.31574	0.803619	0.986785
PC aa C34:4	-0.16567	0.101803	0.847326	0.694058	1.03444	0.103661	0.251749	-0.292822	0.124614	0.746155	0.584463	0.952579	0.0187823	0.232685	0.194826	0.986785
PC aa C36:0	-0.218145	0.0988452	0.804009	0.662405	0.975883	0.0273184	0.145995	-0.0844472	0.104987	0.91902	0.748101	1.12899	0.421188	0.705935	0.364492	0.986785
PC aa C36:1	-0.245173	0.0957692	0.782569	0.64864	0.944151	0.0104659	0.0958036	-0.185772	0.109836	0.830463	0.669619	1.02994	0.090768	0.31574	0.790356	0.986785
PC aa C36:2	-0.29779	0.102447	0.742457	0.607391	0.907558	0.00365174	0.0602322	-0.212755	0.116757	0.808354	0.643011	1.01621	0.0684238	0.31574	0.818067	0.986785
PC aa C36:3	-0.267306	0.0997	0.765439	0.629572	0.930626	0.00733794	0.0793832	-0.312665	0.116152	0.731495	0.582562	0.918503	0.00710564	0.232685	0.594478	0.986785
PC aa C36:4	-0.0881046	0.109667	0.915665	0.738564	1.13523	0.421752	0.599914	-0.311893	0.126686	0.73206	0.571099	0.938386	0.0138184	0.232685	0.107088	0.986785
PC aa C36:5	-0.108235	0.095842	0.897417	0.743727	1.08287	0.25877	0.452848	-0.151777	0.106313	0.85918	0.697574	1.05822	0.153395	0.380292	0.722149	0.986785
PC aa C36:6	-0.162344	0.0916687	0.850149	0.71034	1.01747	0.0765637	0.221989	-0.176152	0.106381	0.83849	0.680685	1.03288	0.0977499	0.31574	0.77632	0.986785
PC aa C38:0	-0.283997	0.113229	0.752769	0.60295	0.939816	0.0121362	0.0962804	-0.146598	0.107194	0.863641	0.699986	1.06556	0.17144	0.415069	0.360698	0.986785
PC aa C38:3	-0.226796	0.0993124	0.797083	0.656098	0.968364	0.0223912	0.128626	-0.285041	0.110892	0.751983	0.605085	0.934544	0.010157	0.232685	0.294255	0.986785
PC aa C38:4	-0.124906	0.103843	0.88258	0.720049	1.0818	0.229042	0.415035	-0.233828	0.111277	0.791498	0.636401	0.984393	0.0356128	0.26487	0.196274	0.986785
PC aa C38:5	-0.206032	0.103067	0.813807	0.664952	0.995984	0.0456078	0.172696	-0.20455	0.111144	0.815014	0.65548	1.01338	0.0657075	0.31574	0.877737	0.986785
PC aa C38:6	-0.114681	0.0936183	0.89165	0.742176	1.07123	0.220581	0.415035	-0.163849	0.104537	0.84887	0.691607	1.04189	0.117026	0.348152	0.664016	0.986785
PC aa C40:2	-0.342791	0.113519	0.709786	0.568198	0.886656	0.00253044	0.0602322	-0.229569	0.106646	0.794876	0.644944	0.979663	0.0313484	0.26487	0.388085	0.986785
PC aa C40:3	-0.307903	0.105626	0.734987	0.597545	0.904042	0.00355657	0.0602322	-0.266844	0.107523	0.765793	0.620279	0.945443	0.0130748	0.232685	0.864054	0.986785
PC aa C40:4	-0.186444	0.100953	0.829905	0.680922	1.01148	0.0647689	0.208311	-0.19205	0.11174	0.825265	0.66295	1.02732	0.0856633	0.31574	0.587523	0.986785
PC aa C40:5	-0.233522	0.107522	0.79174	0.641298	0.977475	0.0298669	0.14809	-0.208088	0.119451	0.812135	0.642616	1.02637	0.0815015	0.31574	0.776674	0.986785
PC aa C40:6	-0.191496	0.0967966	0.825723	0.683032	0.998223	0.0478905	0.172696	-0.148399	0.0991681	0.862087	0.709805	1.04704	0.134539	0.354764	0.948228	0.986785
PC aa C42:0	-0.231095	0.101426	0.793664	0.650584	0.968212	0.0226987	0.128626	-0.0298188	0.102129	0.970621	0.794543	1.18572	0.770308	0.876167	0.0796855	0.986785
PC aa C42:1	-0.170839	0.101239	0.842957	0.691242	1.02797	0.0915104	0.235025	-0.140401	0.109327	0.869009	0.7014	1.07667	0.199059	0.438667	0.590674	0.986785
PC aa C42:2	-0.241218	0.0953424	0.785671	0.651756	0.947101	0.0114058	0.0962804	-0.0328524	0.113937	0.967681	0.774014	1.20981	0.773088	0.876167	0.137055	0.986785
PC aa C42:4	-0.271528	0.0968675	0.762214	0.63041	0.921574	0.00506153	0.0602322	-0.223137	0.104319	0.800005	0.652072	0.981498	0.0324372	0.26487	0.846494	0.986785
PC aa C42:5	-0.344491	0.112793	0.708581	0.568041	0.883892	0.00225672	0.0602322	-0.140085	0.104187	0.869284	0.708725	1.06622	0.178769	0.415069	0.252124	0.986785
Acyl-alkylphosphatidylcholines
PC ae C30:0	-0.00562318	0.115842	0.994393	0.792416	1.24785	0.961284	0.969431	0.121282	0.135554	1.12894	0.865543	1.4725	0.370937	0.679101	0.390503	0.986785
PC ae C30:2	-0.204434	0.111712	0.815108	0.654826	1.01462	0.0672485	0.209939	-0.099496	0.133289	0.905294	0.697162	1.17556	0.455385	0.752651	0.545418	0.986785
PC ae C32:1	-0.256073	0.105039	0.774086	0.630057	0.951039	0.0147737	0.103416	-0.0617126	0.10654	0.940153	0.762977	1.15847	0.562424	0.812197	0.133211	0.986785
PC ae C32:2	-0.286209	0.100774	0.751106	0.616485	0.915123	0.00450963	0.0602322	-0.15637	0.10567	0.855242	0.695253	1.05205	0.138927	0.354764	0.300095	0.986785
PC ae C34:0	-0.0820083	0.0952792	0.921264	0.764333	1.11042	0.389394	0.594076	0.0426296	0.121504	1.04355	0.822411	1.32415	0.725703	0.866144	0.418948	0.986785
PC ae C34:1	-0.159161	0.100877	0.852859	0.699859	1.03931	0.114618	0.27279	-0.0539226	0.119157	0.947505	0.750162	1.19676	0.650885	0.860614	0.404058	0.986785
PC ae C34:2	-0.0932261	0.100376	0.910988	0.748295	1.10905	0.353007	0.567673	-0.0392208	0.115932	0.961538	0.766099	1.20684	0.735131	0.866144	0.718426	0.986785
PC ae C34:3	-0.174031	0.0956366	0.840271	0.696648	1.0135	0.0688035	0.209939	-0.207374	0.115991	0.812716	0.647452	1.02016	0.0738001	0.31574	0.898247	0.986785
PC ae C36:0	-0.196773	0.0944508	0.821377	0.682568	0.988415	0.0372206	0.164046	-0.0788418	0.109936	0.924186	0.745043	1.1464	0.473276	0.766903	0.373681	0.986785
PC ae C36:1	-0.0972799	0.0952404	0.907302	0.752806	1.0935	0.307058	0.521999	0.00151624	0.120621	1.00152	0.790653	1.26862	0.989971	0.998661	0.399558	0.986785
PC ae C36:2	-0.0968269	0.0980367	0.907713	0.749031	1.10001	0.32332	0.541902	-0.0123861	0.124781	0.98769	0.773405	1.26135	0.92093	0.986359	0.460943	0.986785
PC ae C36:3	-0.206332	0.100767	0.813563	0.667757	0.991205	0.0405963	0.166119	-0.164793	0.111697	0.848069	0.681325	1.05562	0.140117	0.354764	0.782152	0.986785
PC ae C36:4	-0.0126309	0.104875	0.987449	0.803979	1.21279	0.904137	0.952144	-0.210399	0.118126	0.810261	0.6428	1.02135	0.0748893	0.31574	0.117296	0.986785
PC ae C36:5	-0.124227	0.103596	0.883179	0.720889	1.08201	0.230469	0.415035	-0.172999	0.1155	0.841138	0.67074	1.05483	0.134176	0.354764	0.721957	0.986785
PC ae C38:2	-0.323905	0.106782	0.723319	0.586728	0.891709	0.00241874	0.0602322	-0.0701068	0.12412	0.932294	0.730974	1.18906	0.572188	0.812197	0.0943502	0.986785
PC ae C38:3	-0.12614	0.100015	0.881491	0.724578	1.07239	0.207233	0.397753	-0.134778	0.117913	0.87391	0.693583	1.10112	0.253027	0.521751	0.89588	0.986785
PC ae C38:4	0.00548272	0.10438	1.0055	0.819469	1.23376	0.958109	0.969431	-0.062672	0.114955	0.939251	0.749777	1.17661	0.585625	0.812197	0.605727	0.986785
PC ae C38:5	-0.0889925	0.103236	0.914852	0.747268	1.12002	0.38867	0.594076	-0.161324	0.105534	0.851016	0.692002	1.04657	0.126352	0.354764	0.497219	0.986785
PC ae C38:6	-0.213463	0.104023	0.807782	0.658794	0.990464	0.0401627	0.166119	-0.139074	0.102558	0.870164	0.71171	1.06389	0.175083	0.415069	0.655979	0.986785
PC ae C40:1	-0.260424	0.106354	0.770724	0.625707	0.949352	0.0143386	0.103416	-0.30531	0.117403	0.736895	0.585427	0.927553	0.00930778	0.232685	0.924968	0.986785
PC ae C40:2	-0.0765234	0.0975985	0.926331	0.765051	1.12161	0.433003	0.606205	0.0487778	0.118016	1.04999	0.833161	1.32324	0.679375	0.866144	0.381378	0.986785
PC ae C40:3	-0.244718	0.106925	0.782925	0.6349	0.965462	0.0220979	0.128626	-0.0621409	0.115316	0.93975	0.749645	1.17807	0.589973	0.812197	0.153085	0.986785
PC ae C40:4	-0.077968	0.106818	0.924994	0.750266	1.14041	0.465443	0.629406	-0.041754	0.113189	0.959106	0.76828	1.19733	0.712212	0.866144	0.702229	0.986785
PC ae C40:5	-0.155965	0.0997	0.855589	0.703721	1.04023	0.117736	0.274562	-0.0078392	0.10744	0.992191	0.803789	1.22475	0.941835	0.986359	0.254876	0.986785
PC ae C40:6	-0.116728	0.0972704	0.889827	0.735375	1.07672	0.230126	0.415035	-0.0876458	0.104213	0.916085	0.746843	1.12368	0.400334	0.69306	0.691333	0.986785
PC ae C42:1	-0.158076	0.104193	0.853785	0.69608	1.04722	0.129232	0.28801	-0.253493	0.11519	0.776085	0.619241	0.972656	0.0277608	0.26487	0.591623	0.986785
PC ae C42:2	-0.260293	0.101208	0.770826	0.632132	0.939949	0.0101151	0.0958036	-0.184543	0.111588	0.831484	0.668144	1.03476	0.0981712	0.31574	0.469593	0.986785
PC ae C42:3	-0.293398	0.102324	0.745725	0.610211	0.911334	0.00413943	0.0602322	-0.26337	0.112801	0.768458	0.616032	0.958598	0.0195533	0.232685	0.566403	0.986785
PC ae C42:4	-0.144077	0.111403	0.865821	0.695988	1.0771	0.19591	0.382185	-0.0883037	0.0957409	0.915483	0.758849	1.10445	0.356362	0.66261	0.423819	0.986785
PC ae C42:5	-0.159129	0.0946815	0.852886	0.708432	1.0268	0.0928251	0.235025	-0.00078117	0.103743	0.999219	0.81537	1.22452	0.993992	0.998661	0.157163	0.986785
PC ae C44:4	-0.186311	0.106497	0.830016	0.673652	1.02267	0.0802144	0.221989	-0.118411	0.107592	0.888331	0.719436	1.09688	0.271093	0.546781	0.446739	0.986785
PC ae C44:5	-0.0652209	0.0950962	0.93686	0.777551	1.12881	0.492813	0.651608	-0.0396329	0.102488	0.961142	0.78623	1.17497	0.698972	0.866144	0.633906	0.986785
PC ae C44:6	-0.0840296	0.09619	0.919404	0.761429	1.11015	0.382347	0.594076	-0.117582	0.0992681	0.889068	0.731876	1.08002	0.236219	0.511093	0.885278	0.986785
HEXOSE
Hexose	0.0254092	0.114799	1.02573	0.819064	1.28455	0.824831	0.917336	0.164748	0.141242	1.1791	0.893972	1.55516	0.243442	0.517315	0.472771	0.986785
SPHINGOLIPIDS
Hydroxysphingomyelins
SM (OH) C14:1	0.00362284	0.0952999	1.00363	0.832634	1.20974	0.969676	0.969676	0.0891596	0.109403	1.09326	0.882262	1.35471	0.415091	0.705655	0.415347	0.986785
SM (OH) C16:1	0.0292012	0.0930091	1.02963	0.85805	1.23552	0.753551	0.862236	0.0912904	0.106169	1.09559	0.889766	1.34902	0.389865	0.692447	0.483118	0.986785
SM (OH) C22:1	-0.0744675	0.0890222	0.928238	0.779621	1.10519	0.402871	0.59927	-0.0637922	0.114872	0.9382	0.749059	1.1751	0.578667	0.812197	0.977677	0.986785
SM (OH) C22:2	-0.044212	0.0930502	0.956751	0.79725	1.14816	0.634686	0.77069	0.0199816	0.112958	1.02018	0.817576	1.273	0.859591	0.947142	0.526428	0.986785
SM (OH) C24:1	-0.0766724	0.0887632	0.926193	0.778299	1.10219	0.387706	0.594076	-0.0420638	0.117715	0.958809	0.76126	1.20762	0.72084	0.866144	0.803799	0.986785
Sphingomyelins
SM C16:0	-0.118828	0.08974	0.88796	0.744743	1.05872	0.185456	0.367822	-0.130819	0.10151	0.877377	0.719086	1.07051	0.197494	0.438667	0.850279	0.986785
SM C16:1	-0.15322	0.0875225	0.857941	0.7227	1.01849	0.0800096	0.221989	-0.209798	0.099797	0.810748	0.666712	0.985901	0.0355315	0.26487	0.602507	0.986785
SM C18:0	0.00661268	0.0967926	1.00663	0.832687	1.21692	0.945533	0.969431	-0.0243865	0.102576	0.975908	0.798172	1.19322	0.812081	0.911676	0.772071	0.986785
SM C18:1	-0.0659764	0.0898943	0.936153	0.784926	1.11652	0.462989	0.629406	-0.101019	0.0988432	0.903916	0.744719	1.09714	0.306776	0.579465	0.714671	0.986785
SM C20:2	-0.114653	0.122172	0.891675	0.7018	1.13292	0.348009	0.567303	-0.0405042	0.129198	0.960305	0.745479	1.23704	0.753898	0.876167	0.553312	0.986785
SM C24:0	-0.135622	0.0902627	0.873173	0.731591	1.04215	0.132961	0.28801	-0.270636	0.109887	0.762894	0.615075	0.946238	0.0137835	0.232685	0.245053	0.986785
SM C24:1	-0.137268	0.0977014	0.871736	0.719816	1.05572	0.160028	0.328333	-0.109872	0.106794	0.895948	0.726741	1.10455	0.303563	0.579465	0.725431	0.986785
Abbreviations: EPIC, European Prospective Investigation into Cancer and Nutrition; OR, odds ratio; CI confidence interval; p-het, p value for heterogeneity.
1 All analyses were matched on centre, length of follow-up, and age (±6 months), time of day (±1 hour) and fasting status (<3, 3–6, >6 hours) at blood collection and further adjusted for exact age at blood collection (continuously), and baseline values for body mass index (quartiles; unknown), smoking (never; past; current; unknown), alcohol intake (<10; 10-19; 20-39; ≥40 g of alcohol per day; un…
2 Advanced: Tumour-node-metastasis score T3-4 and/or N1-3 and/or M1
3 p-values<0.05 are highlighted in red. padj < 0.05 are statistically significant after allowing for multiple testing using a false discovery rate controlling procedure at α = 0.05 (Benjamini-Hochberg).

## Sheet: Table S13
Table S13. Full dataset: Risk of prostate cancer by aggressiveness per 1 SD increase in metabolite concentrations in EPIC1
Metabolites	Non-aggressive2 (ncase=1519)							Aggressive2 (ncase=367)							p-het3	padj-het3
	Beta	SE	OR	95% CI		p3	padj3	Beta	SE	OR	95% CI		p3	padj3
				LL	UL						LL	UL
ACYLCARNITINES
C0	-0.00327056	0.0402609	0.996735	0.921106	1.07857	0.935256	0.967695	-0.25929	0.0876712	0.771599	0.649779	0.916258	0.00310117	0.0677426	0.0198915	0.115556
C2	-0.0291195	0.0419722	0.9713	0.894596	1.05458	0.487821	0.964832	-0.103965	0.084392	0.901257	0.76386	1.06337	0.217975	0.393016	0.669231	0.760544
C3	-0.0674644	0.0473733	0.934761	0.851876	1.02571	0.154417	0.836354	0.0488271	0.084408	1.05004	0.889933	1.23895	0.56295	0.712671	0.186958	0.309001
C14:1	-0.0398915	0.0425941	0.960894	0.883933	1.04456	0.348989	0.964832	-0.124718	0.079119	0.882746	0.755944	1.03082	0.11495	0.244269	0.461937	0.613113
C16	-0.0140788	0.044583	0.98602	0.903518	1.07606	0.752163	0.964832	-0.0463657	0.0909997	0.954693	0.798738	1.1411	0.610391	0.74119	0.808039	0.866277
C18	-0.0545218	0.0461499	0.946938	0.865045	1.03658	0.237442	0.964832	-0.202008	0.0902391	0.817088	0.684632	0.975171	0.0251827	0.0960167	0.102736	0.229323
C18:1	-0.0387364	0.0489413	0.962004	0.874013	1.05885	0.428659	0.964832	-0.237097	0.109393	0.788915	0.63667	0.977564	0.030205	0.103262	0.168278	0.30341
C18:2	-0.0165317	0.0517923	0.983604	0.888658	1.08869	0.74958	0.964832	-0.264476	0.104345	0.767608	0.625635	0.9418	0.0112569	0.0680092	0.0250482	0.119229
AMINO ACIDS
Alanine	-0.0184111	0.0419074	0.981757	0.904342	1.0658	0.660424	0.964832	-0.0590369	0.0921508	0.942672	0.786904	1.12927	0.521747	0.682284	0.943884	0.960018
Arginine	0.0128481	0.0615283	1.01293	0.897856	1.14275	0.834591	0.964832	0.028908	0.124472	1.02933	0.8065	1.31373	0.816347	0.875183	0.976243	0.984517
Asparagine	0.0155057	0.0412096	1.01563	0.93682	1.10106	0.70672	0.964832	-0.110677	0.0952764	0.895228	0.742736	1.07903	0.245382	0.41768	0.110264	0.238572
Citrulline	0.0413978	0.0400055	1.04227	0.963665	1.12728	0.30076	0.964832	-0.170446	0.0764703	0.843289	0.725913	0.979643	0.0258196	0.0960167	0.0118378	0.08002
Glutamate	0.0341551	0.053402	1.03475	0.931918	1.14892	0.522443	0.964832	0.0164182	0.113987	1.01655	0.813026	1.27103	0.885473	0.908373	0.473876	0.619684
Glutamine	-0.0340809	0.0436785	0.966493	0.887196	1.05288	0.435233	0.964832	-0.0381456	0.0909841	0.962573	0.805356	1.15048	0.675029	0.795331	0.447409	0.613113
Glycine	-0.0128008	0.0429967	0.987281	0.90749	1.07409	0.76592	0.964832	-0.112924	0.0980002	0.893218	0.737123	1.08237	0.249204	0.41768	0.0323642	0.126507
Histidine	0.0308538	0.0419668	1.03133	0.949899	1.11975	0.462221	0.964832	-0.0684304	0.0895098	0.933858	0.783592	1.11294	0.444568	0.608087	0.182286	0.309001
Isoleucine	0.0871201	0.0407083	1.09103	1.00736	1.18164	0.0323461	0.683291	-0.0364595	0.0806337	0.964197	0.823247	1.12928	0.651152	0.782698	0.246987	0.392937
Leucine	0.069586	0.0387937	1.07206	0.993573	1.15676	0.0728538	0.683291	-0.0465615	0.0797279	0.954506	0.816421	1.11595	0.559217	0.712671	0.24765	0.392937
Lysine	0.0413193	0.0407595	1.04218	0.962166	1.12886	0.310709	0.964832	-0.0856106	0.0868999	0.917952	0.774195	1.0884	0.324544	0.48887	0.21948	0.357783
Methionine	0.037252	0.0416095	1.03795	0.956666	1.12615	0.370638	0.964832	-0.0309344	0.0884095	0.969539	0.815288	1.15297	0.726415	0.831186	0.453414	0.613113
Ornithine	0.0240916	0.0525622	1.02438	0.924106	1.13554	0.646705	0.964832	-0.19616	0.112398	0.821881	0.659379	1.02443	0.0809458	0.196583	0.0430416	0.150982
Phenylalanine	0.0569247	0.0411958	1.05858	0.976464	1.14759	0.167031	0.836354	-0.059648	0.0868923	0.942096	0.79457	1.11701	0.492424	0.651094	0.29698	0.441758
Proline	0.0385217	0.0412675	1.03927	0.958524	1.12683	0.350581	0.964832	0.0224496	0.0797271	1.0227	0.874754	1.19568	0.778265	0.850451	0.543175	0.680398
Serine	0.0409218	0.0420181	1.04177	0.959414	1.1312	0.330102	0.964832	-0.0338914	0.0919404	0.966677	0.807275	1.15755	0.712409	0.828005	0.173505	0.303634
t4-hydroxyproline	-0.00272364	0.0382944	0.99728	0.925169	1.07501	0.943299	0.967695	-0.099986	0.0822088	0.90485	0.770194	1.06305	0.223892	0.397659	0.463699	0.613113
Threonine	0.0712152	0.0399782	1.07381	0.992885	1.16134	0.0748549	0.683291	-0.083465	0.0865267	0.919923	0.776426	1.08994	0.334737	0.497922	0.043344	0.150982
Tryptophan	0.0436619	0.0402209	1.04463	0.965442	1.13031	0.277678	0.964832	-0.172314	0.0862241	0.841715	0.710838	0.996688	0.0456687	0.120768	0.030711	0.126507
Tyrosine	-0.00414551	0.0399177	0.995863	0.920919	1.07691	0.917287	0.964832	-0.0259053	0.0787305	0.974427	0.835091	1.13701	0.742127	0.841077	0.99536	0.99536
Valine	0.0474099	0.0408091	1.04855	0.96795	1.13586	0.245338	0.964832	-0.0228457	0.0841965	0.977413	0.828724	1.15278	0.786131	0.850451	0.802183	0.866277
BIOGENIC AMINES
ADMA	0.0303521	0.041092	1.03082	0.951052	1.11727	0.460126	0.964832	-0.167957	0.0951884	0.84539	0.701508	1.01878	0.077653	0.192515	0.0472962	0.15634
Creatinine	0.0542492	0.040063	1.05575	0.97602	1.14199	0.175705	0.836354	-0.0138709	0.0821703	0.986225	0.839523	1.15856	0.865948	0.897631	0.319308	0.469106
Kynurenine	-0.00917233	0.0422937	0.99087	0.912045	1.07651	0.828308	0.964832	0.0343114	0.0945467	1.03491	0.85985	1.2456	0.716676	0.828005	0.507857	0.649838
Sarcosine	0.00640245	0.037958	1.00642	0.934266	1.08415	0.866055	0.964832	-0.0889042	0.0851247	0.914933	0.774339	1.08105	0.2963	0.466624	0.16359	0.301171
Taurine	-0.060001	0.0570532	0.941764	0.842128	1.05319	0.292952	0.964832	-0.14805	0.125323	0.862388	0.67457	1.1025	0.237466	0.415566	0.495942	0.64149
GLYCEROPHOSPHOLIPIDS
Lysophosphatidylcholines
Lyso PC a C16:0	0.0321079	0.0495933	1.03263	0.93698	1.13804	0.517357	0.964832	-0.240732	0.111182	0.786052	0.63214	0.977438	0.0303712	0.103262	0.00408708	0.0540403
Lyso PC a C16:1	-0.0956636	0.0449622	0.90877	0.832112	0.992489	0.0333664	0.683291	-0.246738	0.0975532	0.781345	0.645365	0.945977	0.0114301	0.0680092	0.164505	0.301171
Lyso PC a C17:0	-0.0061262	0.0455806	0.993893	0.908952	1.08677	0.893083	0.964832	0.0414193	0.0945274	1.04229	0.866017	1.25444	0.661261	0.786901	0.522393	0.661327
Lyso PC a C18:0	0.00613704	0.049196	1.00616	0.91367	1.108	0.900724	0.964832	-0.30238	0.108792	0.739057	0.597138	0.914707	0.00544536	0.0677426	0.00304997	0.0540403
Lyso PC a C18:1	-0.00948057	0.0454011	0.990564	0.906227	1.08275	0.83459	0.964832	-0.206646	0.0973549	0.813307	0.672026	0.98429	0.0337866	0.111683	0.0119479	0.08002
Lyso PC a C18:2	0.0151307	0.0448406	1.01525	0.929828	1.10851	0.735789	0.964832	-0.0637082	0.0889628	0.938279	0.788146	1.11701	0.473916	0.633663	0.104062	0.229323
Lyso PC a C20:3	-0.0809723	0.0453463	0.922219	0.843792	1.00794	0.0741567	0.683291	-0.125472	0.0938536	0.88208	0.733871	1.06022	0.181258	0.342376	0.574955	0.712704
Lyso PC a C20:4	-0.0119002	0.046791	0.98817	0.901578	1.08308	0.799244	0.964832	-0.099017	0.0994519	0.905727	0.745322	1.10065	0.319432	0.487338	0.156288	0.29521
Diacylphosphatidylcholines
PC aa C28:1	0.0655791	0.0476587	1.06778	0.972553	1.17232	0.168817	0.836354	0.0203044	0.0990306	1.02051	0.840472	1.23912	0.837547	0.882019	0.626542	0.753116
PC aa C30:0	-0.0147726	0.044848	0.985336	0.902422	1.07587	0.741858	0.964832	-0.0529839	0.0956568	0.948395	0.78626	1.14396	0.57965	0.718525	0.706321	0.785535
PC aa C32:0	0.000576947	0.045914	1.00058	0.914468	1.09479	0.989974	0.994602	-0.194772	0.0945617	0.823022	0.683786	0.99061	0.0394239	0.120293	0.0444065	0.150982
PC aa C32:1	-0.0815608	0.0466476	0.921677	0.841147	1.00992	0.0803872	0.683291	-0.170383	0.100265	0.843342	0.69288	1.02648	0.0892562	0.204817	0.668007	0.760544
PC aa C32:3	-0.0265315	0.0496858	0.973817	0.883456	1.07342	0.593351	0.964832	-0.304998	0.104731	0.737125	0.600336	0.905083	0.00358889	0.0677426	0.0223789	0.115786
PC aa C34:1	-0.0126042	0.0441482	0.987475	0.905622	1.07673	0.775263	0.964832	-0.187136	0.0929807	0.829331	0.691166	0.995114	0.0441529	0.120386	0.10093	0.229323
PC aa C34:2	0.0050106	0.0499388	1.00502	0.911314	1.10837	0.920079	0.964832	-0.207342	0.103195	0.812741	0.663916	0.994929	0.0445126	0.120386	0.0818385	0.211713
PC aa C34:3	-0.0943366	0.0501636	0.909976	0.824766	1.00399	0.0600292	0.683291	-0.28305	0.105131	0.753482	0.613177	0.925892	0.00709469	0.0677426	0.135107	0.272504
PC aa C34:4	-0.0445672	0.0422868	0.956411	0.880339	1.03906	0.291916	0.964832	-0.236568	0.0953572	0.789332	0.654774	0.951542	0.0131064	0.0742697	0.143537	0.280016
PC aa C36:0	0.0635244	0.043341	1.06559	0.978805	1.16006	0.142733	0.836354	-0.176044	0.0874642	0.838581	0.706473	0.995394	0.0441407	0.120386	0.0102193	0.08002
PC aa C36:1	-0.0375213	0.0411741	0.963174	0.888499	1.04412	0.362146	0.964832	-0.213971	0.0833418	0.807372	0.685698	0.950636	0.0102468	0.0677426	0.100076	0.229323
PC aa C36:2	-0.0341252	0.0443001	0.96645	0.886077	1.05411	0.44111	0.964832	-0.249185	0.0900733	0.779436	0.653296	0.929932	0.00566678	0.0677426	0.0870386	0.215783
PC aa C36:3	-0.0788062	0.0431432	0.924219	0.849281	1.00577	0.067757	0.683291	-0.25127	0.0921181	0.777812	0.649327	0.931721	0.00637781	0.0677426	0.177083	0.305404
PC aa C36:4	-0.0301007	0.0445402	0.970348	0.889231	1.05886	0.499162	0.964832	-0.198116	0.0999423	0.820275	0.674355	0.99777	0.0474454	0.122739	0.12195	0.252864
PC aa C36:5	0.0656567	0.0410449	1.06786	0.985319	1.15732	0.10968	0.836354	-0.0920385	0.0884384	0.91207	0.766919	1.08469	0.298012	0.466624	0.0738697	0.199784
PC aa C36:6	0.0349058	0.0403976	1.03552	0.956694	1.12085	0.387557	0.964832	-0.176002	0.0866165	0.838616	0.707677	0.993782	0.0421563	0.120386	0.0312567	0.126507
PC aa C38:0	0.055895	0.0469286	1.05749	0.96456	1.15937	0.233628	0.964832	-0.254166	0.0963055	0.775563	0.642158	0.936683	0.00831114	0.0677426	0.00261075	0.0540403
PC aa C38:3	-0.115115	0.0429345	0.891264	0.819333	0.96951	0.00733638	0.683291	-0.236476	0.0918112	0.789405	0.659401	0.945038	0.0100043	0.0677426	0.84483	0.881884
PC aa C38:4	-0.063801	0.0415081	0.938192	0.864888	1.01771	0.124275	0.836354	-0.211467	0.0930361	0.809396	0.67448	0.971301	0.023029	0.0913484	0.332977	0.483222
PC aa C38:5	0.00832159	0.0417692	1.00836	0.929095	1.09438	0.842085	0.964832	-0.219721	0.093622	0.802743	0.668167	0.964423	0.0189304	0.0836487	0.0203923	0.115556
PC aa C38:6	0.0595723	0.0419684	1.06138	0.977571	1.15238	0.155766	0.836354	-0.149024	0.0877626	0.861548	0.725397	1.02325	0.0895	0.204817	0.0329556	0.126507
PC aa C40:2	-0.00973148	0.0465669	0.990316	0.903932	1.08495	0.834465	0.964832	-0.286353	0.0966524	0.750997	0.621395	0.90763	0.00304939	0.0677426	0.00335721	0.0540403
PC aa C40:3	-0.0476782	0.0469075	0.953441	0.869693	1.04525	0.309424	0.964832	-0.306781	0.0904733	0.735812	0.616248	0.878573	0.000696778	0.0414583	0.0104191	0.08002
PC aa C40:4	-0.0905756	0.0421989	0.913405	0.840899	0.992164	0.0318414	0.683291	-0.213694	0.0891072	0.807596	0.678181	0.961706	0.0164775	0.0823394	0.438478	0.613113
PC aa C40:5	-0.0796627	0.0443555	0.923428	0.84654	1.0073	0.0724939	0.683291	-0.225248	0.0960162	0.798318	0.661374	0.963618	0.0189791	0.0836487	0.292032	0.439896
PC aa C40:6	0.00959743	0.0414485	1.00964	0.930866	1.09509	0.816887	0.964832	-0.182204	0.087845	0.833431	0.70161	0.990019	0.0380653	0.119204	0.150847	0.289529
PC aa C42:0	0.0370575	0.043146	1.03775	0.953604	1.12933	0.390403	0.964832	-0.136108	0.0892155	0.872748	0.732738	1.03951	0.127107	0.260789	0.0121039	0.08002
PC aa C42:1	0.0457186	0.0453974	1.04678	0.957664	1.14419	0.313898	0.964832	-0.204843	0.0934272	0.814775	0.678441	0.978505	0.0283402	0.102197	0.00251429	0.0540403
PC aa C42:2	0.0418092	0.0447703	1.0427	0.9551	1.13832	0.350376	0.964832	-0.13702	0.0848617	0.871953	0.738344	1.02974	0.106391	0.230191	0.0220915	0.115786
PC aa C42:4	-0.0243817	0.0419521	0.975913	0.89888	1.05955	0.561118	0.964832	-0.395739	0.0914878	0.673182	0.562675	0.805392	1.52117e-05	0.0018102	0.000124676	0.0148364
PC aa C42:5	-0.043646	0.0456838	0.957293	0.875304	1.04696	0.339378	0.964832	-0.268291	0.095065	0.764686	0.634693	0.921303	0.00476981	0.0677426	0.0533135	0.164698
Acyl-alkylphosphatidylcholines
PC ae C30:0	0.0184906	0.0510772	1.01866	0.921623	1.12592	0.717343	0.964832	0.152385	0.104457	1.16461	0.949	1.4292	0.144611	0.282109	0.655586	0.760544
PC ae C30:2	0.00876823	0.0513306	1.00881	0.912253	1.11558	0.864366	0.964832	-0.149798	0.102266	0.860882	0.704522	1.05194	0.142979	0.282109	0.123245	0.252864
PC ae C32:1	-0.00678375	0.0444792	0.993239	0.910318	1.08371	0.878781	0.964832	-0.150713	0.0884604	0.860094	0.723184	1.02293	0.0884308	0.204817	0.0553606	0.164698
PC ae C32:2	0.00844174	0.044632	1.00848	0.924007	1.10067	0.849982	0.964832	-0.223277	0.086153	0.799893	0.675613	0.947034	0.00955199	0.0677426	0.00657377	0.0711162
PC ae C34:0	0.00261104	0.0434187	1.00261	0.920823	1.09167	0.952047	0.968321	0.00760916	0.0879503	1.00764	0.848089	1.1972	0.931056	0.946971	0.623224	0.753116
PC ae C34:1	-0.0322201	0.0439885	0.968293	0.888309	1.05548	0.463885	0.964832	-0.0729251	0.0900755	0.92967	0.779214	1.10918	0.41817	0.578631	0.372824	0.534531
PC ae C34:2	-0.00415237	0.0436964	0.995856	0.914118	1.0849	0.924293	0.964832	-0.0828634	0.0896244	0.920477	0.772191	1.09724	0.355193	0.515463	0.283058	0.431845
PC ae C34:3	-0.0229286	0.0411958	0.977332	0.901522	1.05952	0.577817	0.964832	-0.230258	0.0879878	0.794329	0.668506	0.943834	0.00887253	0.0677426	0.00806663	0.0790314
PC ae C36:0	0.0465626	0.0435127	1.04766	0.962019	1.14093	0.284578	0.964832	-0.153719	0.0815861	0.857513	0.730793	1.00621	0.0595473	0.150769	0.0139406	0.0873124
PC ae C36:1	-0.0274414	0.043106	0.972932	0.894109	1.0587	0.524384	0.964832	-0.0250762	0.0872979	0.975236	0.821867	1.15722	0.773922	0.850451	0.669811	0.760544
PC ae C36:2	-0.0247237	0.0457933	0.975579	0.891833	1.06719	0.589268	0.964832	-0.00570857	0.0891733	0.994308	0.834865	1.1842	0.948957	0.956999	0.698647	0.78433
PC ae C36:3	-0.0342147	0.0432924	0.966364	0.887749	1.05194	0.429343	0.964832	-0.21796	0.0890275	0.804157	0.6754	0.957462	0.0143558	0.0776516	0.0553328	0.164698
PC ae C36:4	-0.0219359	0.0438899	0.978303	0.897665	1.06618	0.61722	0.964832	-0.195098	0.0952394	0.822754	0.682657	0.991604	0.0405112	0.120386	0.139744	0.277159
PC ae C36:5	-0.000291523	0.043092	0.999709	0.918742	1.08781	0.994602	0.994602	-0.217857	0.0948568	0.804241	0.667796	0.968564	0.0216365	0.0887842	0.0281429	0.126507
PC ae C38:2	-0.0339121	0.0473132	0.966657	0.881047	1.06058	0.473524	0.964832	-0.152986	0.092997	0.858142	0.715155	1.02972	0.0999571	0.220276	0.116015	0.246532
PC ae C38:3	-0.0860696	0.0449837	0.91753	0.840099	1.0021	0.0557031	0.683291	-0.0573929	0.0911204	0.944223	0.789792	1.12885	0.528788	0.683976	0.879375	0.902117
PC ae C38:4	-0.0634596	0.0438921	0.938512	0.86115	1.02282	0.148231	0.836354	-0.0523502	0.0935787	0.948996	0.789969	1.14004	0.575872	0.718525	0.817173	0.868246
PC ae C38:5	-0.00867451	0.042643	0.991363	0.911874	1.07778	0.838805	0.964832	-0.192805	0.0914834	0.824642	0.689279	0.986589	0.0350703	0.112794	0.0521572	0.164698
PC ae C38:6	0.0380318	0.0428436	1.03876	0.955099	1.12976	0.374707	0.964832	-0.212249	0.0896721	0.808763	0.67841	0.964163	0.0179354	0.0836487	0.00863369	0.0790314
PC ae C40:1	0.0226239	0.0451509	1.02288	0.936252	1.11753	0.61632	0.964832	-0.255225	0.0954769	0.774742	0.642521	0.934173	0.007514	0.0677426	0.000983272	0.0390031
PC ae C40:2	0.0122827	0.0433666	1.01236	0.929866	1.10217	0.777001	0.964832	0.0143949	0.086255	1.0145	0.856705	1.20136	0.867458	0.897631	0.671069	0.760544
PC ae C40:3	-0.0641062	0.0461803	0.937905	0.856743	1.02676	0.165084	0.836354	-0.0758638	0.0923176	0.926942	0.773521	1.11079	0.411208	0.575691	0.452159	0.613113
PC ae C40:4	-0.0361479	0.0446952	0.964498	0.883602	1.0528	0.41865	0.964832	-0.0799028	0.0963202	0.923206	0.764383	1.11503	0.406791	0.575691	0.264964	0.414878
PC ae C40:5	0.00636995	0.0412599	1.00639	0.928209	1.09116	0.877305	0.964832	-0.0989519	0.0904947	0.905786	0.758571	1.08157	0.274194	0.440933	0.0681152	0.188505
PC ae C40:6	0.0227057	0.0415178	1.02297	0.94302	1.10969	0.584454	0.964832	-0.0897779	0.0876917	0.914134	0.76978	1.08556	0.305934	0.472808	0.0856012	0.215783
PC ae C42:1	-0.0751998	0.0478785	0.927558	0.844475	1.01882	0.116266	0.836354	-0.231297	0.0965623	0.793504	0.656682	0.958833	0.0166063	0.0823394	0.0803297	0.211713
PC ae C42:2	-0.0254198	0.0433104	0.974901	0.895559	1.06127	0.557257	0.964832	-0.134108	0.0887318	0.874496	0.734901	1.04061	0.13069	0.263594	0.094545	0.225017
PC ae C42:3	0.0185043	0.0433668	1.01868	0.935669	1.10905	0.669603	0.964832	-0.241393	0.0925	0.785533	0.655282	0.941674	0.00906342	0.0677426	0.000654656	0.038952
PC ae C42:4	-0.042904	0.0425506	0.958003	0.881349	1.04132	0.313308	0.964832	-0.0844431	0.0912286	0.919024	0.768551	1.09896	0.354643	0.515463	0.171152	0.303634
PC ae C42:5	0.00976445	0.0400367	1.00981	0.933601	1.09224	0.807318	0.964832	-0.0986125	0.0882801	0.906094	0.76213	1.07725	0.263977	0.436295	0.0383215	0.142508
PC ae C44:4	-0.0183747	0.0426416	0.981793	0.903074	1.06737	0.666534	0.964832	-0.123004	0.0965414	0.88426	0.731819	1.06846	0.202627	0.375042	0.0669265	0.188505
PC ae C44:5	0.0320081	0.0397181	1.03253	0.955197	1.11612	0.42031	0.964832	-0.045587	0.0889715	0.955436	0.802545	1.13746	0.608387	0.74119	0.0896329	0.21768
PC ae C44:6	0.0201242	0.0411115	1.02033	0.941338	1.10595	0.624486	0.964832	-0.110553	0.0871977	0.895339	0.754683	1.06221	0.204855	0.375042	0.0236726	0.117377
HEXOSE
Hexose	-0.10345	0.0590449	0.901721	0.803181	1.01235	0.0797648	0.683291	-0.0292964	0.10486	0.971129	0.790714	1.19271	0.779949	0.850451	0.273052	0.42199
SPHINGOLIPIDS
Hydroxysphingomyelins
SM (OH) C14:1	0.0289708	0.0437278	1.02939	0.944845	1.12151	0.507634	0.964832	0.0758559	0.0858556	1.07881	0.911724	1.27651	0.376951	0.540448	0.875177	0.902117
SM (OH) C16:1	0.00481322	0.0405513	1.00482	0.928053	1.08795	0.905517	0.964832	0.0965396	0.0832309	1.10135	0.935579	1.2965	0.246089	0.41768	0.771265	0.842023
SM (OH) C22:1	-0.00947015	0.0406736	0.990575	0.914673	1.07277	0.815891	0.964832	-0.0246161	0.0842428	0.975684	0.827183	1.15085	0.77013	0.850451	0.747015	0.8231
SM (OH) C22:2	0.0132768	0.0405279	1.01337	0.935984	1.09714	0.743217	0.964832	0.0176987	0.0851236	1.01786	0.861448	1.20266	0.835294	0.882019	0.625768	0.753116
SM (OH) C24:1	-0.00563518	0.041811	0.994381	0.916143	1.0793	0.892788	0.964832	-0.0638526	0.0850536	0.938143	0.794093	1.10832	0.452813	0.612326	0.420393	0.595556
Sphingomyelins
SM C16:0	0.0190593	0.0401426	1.01924	0.942124	1.10267	0.634936	0.964832	-0.121612	0.0791613	0.885492	0.758232	1.03411	0.124475	0.259869	0.0293388	0.126507
SM C16:1	0.0153156	0.039726	1.01543	0.93937	1.09766	0.699844	0.964832	-0.231268	0.0793114	0.793527	0.679284	0.926983	0.00354607	0.0677426	0.00391566	0.0540403
SM C18:0	0.0210742	0.0392056	1.0213	0.945759	1.10287	0.5909	0.964832	0.00138144	0.0859968	1.00138	0.846057	1.18522	0.987183	0.987183	0.837254	0.88171
SM C18:1	0.0138661	0.0378585	1.01396	0.941449	1.09206	0.71417	0.964832	-0.114772	0.0818983	0.891569	0.759352	1.04681	0.161096	0.309199	0.185877	0.309001
SM C20:2	-0.0606184	0.0514087	0.941182	0.850971	1.04096	0.23834	0.964832	-0.12384	0.113005	0.883521	0.707989	1.10257	0.273134	0.440933	0.638701	0.760054
SM C24:0	-0.00687788	0.0406281	0.993146	0.917129	1.07546	0.865569	0.964832	-0.190149	0.0825941	0.826836	0.703258	0.972128	0.021323	0.0887842	0.0594667	0.172599
SM C24:1	0.0750776	0.0401688	1.07797	0.996355	1.16627	0.0616153	0.683291	-0.142572	0.085598	0.867125	0.733197	1.02552	0.0957937	0.215084	0.00635781	0.0711162
Abbreviations: EPIC, European Prospective Investigation into Cancer and Nutrition; OR, odds ratio; CI confidence interval; p-het, p value for heterogeneity.
1 All analyses matched on centre, length of follow-up, and age (±6 months), time of day (±1 hour) and fasting status (<3, 3–6, >6 hours) at blood collection and further adjusted for exact age at blood collection (continuously), and baseline values for body mass index (quartiles; unknown), smoking (never; past; current; unknown), alcohol intake (<10; 10-19; 20-39; ≥40 g of alcohol per day; unknown…
2 Non-aggressive: Tumour-node-metastasis score ≤T3 and N0/x and M0, and Aggressive: Tumour-node-metastasis score T4 and/or N1-3 and/or M1.
3 p-values<0.05 are highlighted in red. padj < 0.05 are statistically significant after allowing for multiple testing using a false discovery rate controlling procedure at α = 0.05 (Benjamini-Hochberg).

## Sheet: Table S14
Table S14. Full dataset: Risk of aggressive prostate cancer by follow-up time per 1 SD increase in metabolite concentrations in EPIC1
Metabolites	Aggressive2, follow-up ≤10 years (ncase=229)							Aggressive2, follow-up >10 years (ncase3=137)							p-het4	padj-het4
	Beta	SE	OR	95% CI		p4	padj4	Beta	SE	OR	95% CI		p4	padj4
				LL	UL						LL	UL
ACYLCARNITINES
C0	-0.203756	0.115193	0.815661	0.650814	1.02226	0.0769234	0.234715	-0.429079	0.148253	0.651109	0.486923	0.870657	0.00380095	0.437312	0.234293	0.924319
C2	-0.0916625	0.107896	0.912413	0.738499	1.12728	0.395578	0.560403	-0.138467	0.145777	0.870692	0.654302	1.15864	0.342186	0.636251	0.707475	0.924319
C3	0.0911954	0.0956193	1.09548	0.908269	1.32129	0.340218	0.513055	-0.221125	0.212623	0.801616	0.528422	1.21605	0.298346	0.636251	0.228269	0.924319
C14:1	-0.104891	0.0895201	0.900423	0.755522	1.07311	0.241317	0.410239	-0.203407	0.190241	0.815946	0.561989	1.18466	0.284977	0.636251	0.53208	0.924319
C16	-0.000619602	0.105226	0.999381	0.813135	1.22829	0.995302	0.996404	-0.136328	0.190019	0.872556	0.601241	1.2663	0.473101	0.760797	0.420397	0.924319
C18	-0.22914	0.102138	0.795217	0.650948	0.971461	0.0248683	0.164836	-0.0177657	0.237335	0.982391	0.616971	1.56424	0.94033	0.993876	0.520432	0.924319
C18:1	-0.216295	0.138466	0.805498	0.614047	1.05664	0.118269	0.268062	-0.260855	0.189814	0.770392	0.531058	1.11759	0.169358	0.555555	0.71688	0.924319
C18:2	-0.267386	0.126406	0.765378	0.597419	0.980556	0.0344046	0.181625	-0.306515	0.201778	0.736008	0.495597	1.09304	0.128744	0.517447	0.942135	0.987365
AMINO ACIDS
Alanine	-0.122308	0.129212	0.884876	0.686905	1.1399	0.343859	0.513055	0.0415795	0.138401	1.04246	0.794786	1.3673	0.763852	0.962065	0.389588	0.924319
Arginine	0.0204807	0.154056	1.02069	0.754678	1.38047	0.894238	0.933459	-0.0392387	0.229547	0.961521	0.613151	1.50782	0.864271	0.993876	0.970771	0.987365
Asparagine	-0.172145	0.128061	0.841857	0.654986	1.08204	0.178872	0.327473	0.00451543	0.152786	1.00453	0.744576	1.35523	0.976423	0.993876	0.337495	0.924319
Citrulline	-0.210547	0.095496	0.810141	0.671853	0.976892	0.0274697	0.164836	-0.103922	0.141936	0.901295	0.682419	1.19037	0.464059	0.75648	0.46164	0.924319
Glutamate	-0.00277866	0.145439	0.997225	0.749886	1.32615	0.984757	0.996404	0.00259444	0.198989	1.0026	0.678808	1.48083	0.989597	0.993876	0.907213	0.987365
Glutamine	-0.216862	0.118469	0.805041	0.63823	1.01545	0.0671687	0.228374	0.339123	0.171456	1.40372	1.00308	1.96437	0.0479402	0.437312	0.00575106	0.684376
Glycine	-0.0709746	0.121211	0.931486	0.734516	1.18128	0.558181	0.684779	-0.143979	0.180618	0.865906	0.607755	1.23371	0.425365	0.723121	0.96317	0.987365
Histidine	-0.167072	0.115527	0.846138	0.67469	1.06115	0.148128	0.275425	0.16228	0.162479	1.17619	0.855412	1.61726	0.317902	0.636251	0.101589	0.924319
Isoleucine	-0.0607849	0.100871	0.941026	0.772217	1.14674	0.546776	0.684389	0.00351269	0.14688	1.00352	0.75249	1.33829	0.98092	0.993876	0.648192	0.924319
Leucine	-0.0595992	0.100234	0.942142	0.774099	1.14666	0.552112	0.684389	-0.00959596	0.144584	0.99045	0.746041	1.31493	0.947084	0.993876	0.699998	0.924319
Lysine	-0.117399	0.111735	0.88923	0.71434	1.10694	0.293398	0.471816	-0.0503817	0.147673	0.950866	0.711901	1.27005	0.732975	0.94396	0.625102	0.924319
Methionine	-0.0606522	0.112593	0.94115	0.754778	1.17354	0.590105	0.695273	0.0435797	0.159416	1.04454	0.764242	1.42765	0.784568	0.962512	0.508801	0.924319
Ornithine	-0.346335	0.157033	0.707275	0.519902	0.962179	0.02742	0.164836	0.0153314	0.171064	1.01545	0.726187	1.41993	0.928586	0.993876	0.102387	0.924319
Phenylalanine	-0.107639	0.114987	0.897952	0.716763	1.12494	0.349222	0.513055	0.0180213	0.14382	1.01818	0.768081	1.34973	0.900282	0.993876	0.458363	0.924319
Proline	-0.0740608	0.105565	0.928615	0.755055	1.14207	0.482951	0.633192	0.185232	0.135527	1.2035	0.92275	1.56966	0.171703	0.555555	0.12184	0.924319
Serine	-0.169784	0.115272	0.843847	0.6732	1.05775	0.140779	0.275425	0.310627	0.175833	1.36428	0.966571	1.92563	0.0772955	0.437312	0.0180819	0.924319
t4-hydroxyproline	-0.0746338	0.107073	0.928083	0.752396	1.1448	0.48578	0.633192	-0.13515	0.137009	0.873585	0.667856	1.14269	0.323924	0.636251	0.731491	0.924319
Threonine	-0.0190286	0.105416	0.981151	0.798005	1.20633	0.856753	0.9103	-0.232099	0.167861	0.792868	0.570581	1.10175	0.16676	0.555555	0.297116	0.924319
Tryptophan	-0.212531	0.107276	0.808535	0.655218	0.997728	0.0475723	0.181625	-0.104534	0.158189	0.900744	0.660618	1.22815	0.508731	0.769191	0.601646	0.924319
Tyrosine	-0.0413928	0.100243	0.959452	0.788308	1.16775	0.679663	0.770284	0.00803059	0.134375	1.00806	0.774653	1.3118	0.952345	0.993876	0.706815	0.924319
Valine	-0.0581646	0.107903	0.943495	0.763646	1.1657	0.589856	0.695273	0.00111657	0.145475	1.00112	0.75276	1.33141	0.993876	0.993876	0.728987	0.924319
BIOGENIC AMINES
ADMA	-0.254931	0.131607	0.77497	0.598771	1.00302	0.0527383	0.190177	-0.00234702	0.15647	0.997656	0.734164	1.35571	0.988032	0.993876	0.263214	0.924319
Creatinine	0.0662634	0.099069	1.06851	0.879934	1.29749	0.503584	0.637516	-0.213226	0.168298	0.807974	0.580953	1.12371	0.205173	0.58595	0.21308	0.924319
Kynurenine	0.175115	0.12088	1.19138	0.940067	1.50989	0.147428	0.275425	-0.250875	0.17305	0.778119	0.554301	1.09231	0.147135	0.547158	0.0619851	0.924319
Sarcosine	-0.0513912	0.102924	0.949907	0.776376	1.16222	0.617558	0.720485	-0.178004	0.159303	0.836939	0.612485	1.14365	0.263825	0.636251	0.789108	0.947857
Taurine	0.000712847	0.158178	1.00071	0.733952	1.36443	0.996404	0.996404	-0.391724	0.224382	0.675891	0.435393	1.04923	0.0808476	0.437312	0.185695	0.924319
GLYCEROPHOSPHOLIPIDS
Lysophosphatidylcholines
Lyso PC a C16:0	-0.273217	0.154203	0.760927	0.562452	1.02944	0.0764267	0.234715	-0.109762	0.174588	0.896047	0.636387	1.26165	0.529549	0.787704	0.465682	0.924319
Lyso PC a C16:1	-0.335052	0.132301	0.715301	0.551917	0.927052	0.0113256	0.111994	-0.145198	0.168343	0.864851	0.621795	1.20292	0.388407	0.700309	0.469391	0.924319
Lyso PC a C17:0	-0.0242371	0.119663	0.976054	0.771998	1.23405	0.839492	0.899996	0.20379	0.167812	1.22604	0.882395	1.70352	0.224597	0.62156	0.396847	0.924319
Lyso PC a C18:0	-0.447737	0.154945	0.639073	0.471694	0.865845	0.00385676	0.111994	-0.110774	0.159893	0.895141	0.654321	1.22459	0.488434	0.769191	0.131625	0.924319
Lyso PC a C18:1	-0.29188	0.132585	0.746858	0.575946	0.968489	0.0277035	0.164836	-0.0367621	0.161883	0.963905	0.701843	1.32382	0.820353	0.984611	0.260883	0.924319
Lyso PC a C18:2	-0.0848004	0.117487	0.918696	0.729737	1.15658	0.470427	0.633192	-0.00386648	0.143297	0.996141	0.752222	1.31915	0.978474	0.993876	0.541074	0.924319
Lyso PC a C20:3	-0.106792	0.128747	0.898713	0.698283	1.15667	0.406836	0.562947	-0.0756429	0.151619	0.927147	0.688796	1.24798	0.617848	0.849162	0.981103	0.989418
Lyso PC a C20:4	-0.0111864	0.13367	0.988876	0.76096	1.28505	0.933305	0.957442	-0.151886	0.155677	0.859086	0.633176	1.1656	0.329238	0.636251	0.485191	0.924319
Diacylphosphatidylcholines
PC aa C28:1	-0.0747762	0.130963	0.927951	0.717875	1.1995	0.56802	0.689738	0.156646	0.163306	1.16958	0.849228	1.61078	0.337449	0.636251	0.340674	0.924319
PC aa C30:0	-0.114151	0.12587	0.892123	0.697083	1.14173	0.364459	0.52891	0.0766443	0.163614	1.07966	0.783461	1.48784	0.639466	0.855017	0.448642	0.924319
PC aa C32:0	-0.186086	0.121952	0.830202	0.653699	1.05436	0.127037	0.274861	-0.171725	0.16227	0.842211	0.612768	1.15757	0.289935	0.636251	0.911919	0.987365
PC aa C32:1	-0.218215	0.134534	0.803953	0.617612	1.04652	0.104801	0.260005	-0.109687	0.166738	0.896115	0.646303	1.24248	0.51064	0.769191	0.737902	0.924319
PC aa C32:3	-0.406442	0.135103	0.666016	0.511075	0.867929	0.00262639	0.111994	-0.196063	0.184847	0.82196	0.572149	1.18084	0.288835	0.636251	0.433417	0.924319
PC aa C34:1	-0.217163	0.122589	0.804798	0.632906	1.02338	0.0764824	0.234715	-0.104111	0.157276	0.901125	0.662082	1.22647	0.507994	0.769191	0.696718	0.924319
PC aa C34:2	-0.271386	0.131011	0.762322	0.589687	0.985497	0.0383145	0.181625	-0.0725334	0.183373	0.930035	0.649249	1.33225	0.692437	0.915555	0.373751	0.924319
PC aa C34:3	-0.378756	0.139316	0.684713	0.521102	0.899693	0.00655413	0.111994	-0.156365	0.179361	0.855247	0.601755	1.21552	0.383324	0.700309	0.367351	0.924319
PC aa C34:4	-0.251685	0.123503	0.777489	0.610335	0.990423	0.0415615	0.181625	-0.263418	0.165737	0.768421	0.555294	1.06335	0.111977	0.512511	0.950134	0.987365
PC aa C36:0	-0.201679	0.115445	0.817357	0.651846	1.02489	0.0806417	0.239909	-0.193486	0.146774	0.824082	0.618068	1.09876	0.187418	0.571865	0.95439	0.987365
PC aa C36:1	-0.289842	0.11164	0.748382	0.601306	0.931433	0.0094256	0.111994	-0.10366	0.141544	0.901532	0.683123	1.18977	0.463956	0.75648	0.412392	0.924319
PC aa C36:2	-0.352019	0.120119	0.703267	0.555744	0.88995	0.00338325	0.111994	-0.127119	0.154771	0.880629	0.650207	1.19271	0.411454	0.709609	0.281762	0.924319
PC aa C36:3	-0.311087	0.121799	0.73265	0.57706	0.930191	0.0106461	0.111994	-0.159705	0.160409	0.852395	0.622444	1.1673	0.319439	0.636251	0.576745	0.924319
PC aa C36:4	-0.139569	0.127224	0.869733	0.677786	1.11604	0.27263	0.450596	-0.287601	0.175014	0.750061	0.532261	1.05698	0.10032	0.477521	0.494596	0.924319
PC aa C36:5	-0.0115299	0.115967	0.988536	0.787556	1.24081	0.920801	0.952829	-0.208415	0.146014	0.81187	0.609816	1.08087	0.153475	0.553441	0.369004	0.924319
PC aa C36:6	-0.136445	0.111317	0.872455	0.701438	1.08517	0.220301	0.385527	-0.299335	0.149543	0.741311	0.55298	0.993784	0.0453215	0.437312	0.425966	0.924319
PC aa C38:0	-0.264434	0.129551	0.76764	0.595502	0.989537	0.0412358	0.181625	-0.302426	0.157793	0.739023	0.542431	1.00687	0.0552883	0.437312	0.95015	0.987365
PC aa C38:3	-0.241405	0.120766	0.785524	0.619959	0.995304	0.0456146	0.181625	-0.237586	0.157099	0.788529	0.579555	1.07285	0.130449	0.517447	0.801338	0.947857
PC aa C38:4	-0.182053	0.12254	0.833557	0.655585	1.05984	0.137369	0.275425	-0.296753	0.158266	0.743227	0.545012	1.01353	0.0607886	0.437312	0.484949	0.924319
PC aa C38:5	-0.191115	0.122718	0.826038	0.649444	1.05065	0.119389	0.268062	-0.281923	0.157694	0.754332	0.553774	1.02752	0.0738104	0.437312	0.700303	0.924319
PC aa C38:6	-0.0433101	0.112692	0.957614	0.767833	1.1943	0.70074	0.784626	-0.364501	0.156723	0.694543	0.510854	0.944282	0.0200307	0.437312	0.12453	0.924319
PC aa C40:2	-0.296629	0.132646	0.74332	0.573149	0.964016	0.0253357	0.164836	-0.346186	0.156436	0.707381	0.520589	0.961196	0.0269006	0.437312	0.958674	0.987365
PC aa C40:3	-0.324206	0.122894	0.723101	0.568318	0.920039	0.00833715	0.111994	-0.356057	0.15	0.700433	0.522019	0.939824	0.0176103	0.437312	0.811466	0.947857
PC aa C40:4	-0.249093	0.121039	0.779508	0.614883	0.988209	0.0395942	0.181625	-0.19807	0.147861	0.820312	0.613932	1.09607	0.180385	0.56489	0.959261	0.987365
PC aa C40:5	-0.205586	0.126462	0.81417	0.635434	1.04318	0.104018	0.260005	-0.28116	0.163062	0.754907	0.548397	1.03918	0.0846623	0.438035	0.63987	0.924319
PC aa C40:6	-0.101227	0.114983	0.903728	0.72138	1.13217	0.378661	0.5429	-0.359003	0.149917	0.698372	0.520568	0.936906	0.0166345	0.437312	0.200622	0.924319
PC aa C42:0	-0.198889	0.117043	0.81964	0.651623	1.03098	0.0892644	0.252916	-0.0807537	0.148057	0.922421	0.690086	1.23298	0.585462	0.838366	0.364187	0.924319
PC aa C42:1	-0.196287	0.120228	0.821777	0.649256	1.04014	0.102548	0.260005	-0.276825	0.157022	0.758187	0.557338	1.03142	0.0779053	0.437312	0.994598	0.994598
PC aa C42:2	-0.208952	0.106068	0.811434	0.659125	0.998938	0.0488403	0.181625	-0.025208	0.155286	0.975107	0.719238	1.322	0.871044	0.993876	0.209648	0.924319
PC aa C42:4	-0.443395	0.125178	0.641854	0.502209	0.820328	0.000396916	0.047233	-0.34985	0.14266	0.704794	0.53288	0.932168	0.0141932	0.437312	0.600845	0.924319
PC aa C42:5	-0.318921	0.136113	0.726933	0.556718	0.949191	0.0191261	0.162571	-0.254116	0.142441	0.775602	0.586669	1.02538	0.0744227	0.437312	0.790315	0.947857
Acyl-alkylphosphatidylcholines
PC ae C30:0	0.0358172	0.13678	1.03647	0.792735	1.35513	0.793429	0.858346	0.354213	0.176898	1.42506	1.00753	2.01562	0.0452461	0.437312	0.214056	0.924319
PC ae C30:2	-0.256447	0.129431	0.773796	0.600419	0.997238	0.0475536	0.181625	0.0259088	0.182735	1.02625	0.717311	1.46824	0.887251	0.993876	0.242959	0.924319
PC ae C32:1	-0.247729	0.120427	0.780571	0.61646	0.988372	0.0396783	0.181625	-0.0301797	0.136766	0.970271	0.742126	1.26855	0.825352	0.984611	0.321493	0.924319
PC ae C32:2	-0.292889	0.115948	0.746105	0.594436	0.936473	0.0115358	0.111994	-0.17056	0.135108	0.843193	0.647028	1.09883	0.206806	0.58595	0.584252	0.924319
PC ae C34:0	-0.0750078	0.109882	0.927736	0.747984	1.15069	0.494847	0.633192	0.180876	0.157722	1.19827	0.879631	1.63232	0.251461	0.636251	0.283105	0.924319
PC ae C34:1	-0.1743	0.117665	0.840045	0.667031	1.05793	0.13852	0.275425	0.112459	0.153445	1.11903	0.828376	1.51166	0.463623	0.75648	0.262045	0.924319
PC ae C34:2	-0.172675	0.116242	0.841411	0.669982	1.0567	0.137416	0.275425	0.0440284	0.154823	1.04501	0.7715	1.41549	0.776119	0.962065	0.346262	0.924319
PC ae C34:3	-0.28176	0.111759	0.754455	0.606044	0.939209	0.0116974	0.111994	-0.159929	0.156888	0.852204	0.626615	1.15901	0.308019	0.636251	0.659485	0.924319
PC ae C36:0	-0.158278	0.10494	0.853612	0.694922	1.04854	0.131483	0.275425	-0.132562	0.137888	0.875848	0.668434	1.14762	0.336362	0.636251	0.863461	0.978589
PC ae C36:1	-0.123539	0.109965	0.883787	0.712435	1.09635	0.261253	0.437875	0.178465	0.159497	1.19538	0.874464	1.63407	0.263175	0.636251	0.234333	0.924319
PC ae C36:2	-0.114076	0.110866	0.89219	0.71794	1.10873	0.303501	0.474965	0.217563	0.170853	1.24304	0.889316	1.73747	0.202879	0.58595	0.177589	0.924319
PC ae C36:3	-0.318729	0.117826	0.727073	0.577144	0.915949	0.00682877	0.111994	-0.0752945	0.151	0.92747	0.689871	1.2469	0.618035	0.849162	0.328921	0.924319
PC ae C36:4	-0.154546	0.124025	0.856804	0.67191	1.09258	0.212732	0.377838	-0.276696	0.164168	0.758285	0.549658	1.0461	0.0919016	0.455679	0.405635	0.924319
PC ae C36:5	-0.190029	0.122905	0.826935	0.649912	1.05218	0.12207	0.269007	-0.297502	0.164346	0.742671	0.538152	1.02492	0.0702622	0.437312	0.474573	0.924319
PC ae C38:2	-0.307701	0.12282	0.735135	0.57786	0.935215	0.0122346	0.111994	0.080266	0.163498	1.08358	0.786483	1.49289	0.623476	0.849162	0.0633911	0.924319
PC ae C38:3	-0.145807	0.116877	0.864325	0.687371	1.08683	0.212204	0.377838	0.0954252	0.157182	1.10013	0.808443	1.49705	0.543784	0.792755	0.413407	0.924319
PC ae C38:4	-0.124473	0.121932	0.882962	0.695269	1.12132	0.307331	0.474965	0.0756961	0.156199	1.07863	0.794177	1.46498	0.627952	0.849162	0.548702	0.924319
PC ae C38:5	-0.176186	0.120485	0.838462	0.662104	1.06179	0.143658	0.275425	-0.221805	0.152051	0.801071	0.594628	1.07919	0.144631	0.547158	0.655717	0.924319
PC ae C38:6	-0.193478	0.119308	0.824088	0.652256	1.04119	0.104876	0.260005	-0.282716	0.147517	0.753733	0.564483	1.00643	0.0553018	0.437312	0.643365	0.924319
PC ae C40:1	-0.224474	0.125009	0.798936	0.625323	1.02075	0.0725475	0.234715	-0.360859	0.163699	0.697077	0.505754	0.960775	0.027496	0.437312	0.748	0.927209
PC ae C40:2	-0.0480991	0.107914	0.953039	0.771354	1.17752	0.655803	0.75039	0.127371	0.154318	1.13584	0.839385	1.53699	0.409154	0.709609	0.43847	0.924319
PC ae C40:3	-0.246022	0.124401	0.781905	0.612722	0.997802	0.0479682	0.181625	0.150349	0.15168	1.16224	0.863347	1.56461	0.321575	0.636251	0.054174	0.924319
PC ae C40:4	-0.201856	0.128927	0.817213	0.634735	1.05215	0.117429	0.268062	0.0965641	0.160044	1.10138	0.804837	1.50718	0.546268	0.792755	0.228316	0.924319
PC ae C40:5	-0.188318	0.11708	0.828351	0.6585	1.04201	0.107735	0.261642	0.0510016	0.152299	1.05232	0.780751	1.41836	0.737717	0.94396	0.288718	0.924319
PC ae C40:6	-0.0778605	0.111637	0.925093	0.743293	1.15136	0.485525	0.633192	-0.153802	0.152322	0.857442	0.636133	1.15574	0.312633	0.636251	0.715041	0.924319
PC ae C42:1	-0.213156	0.12973	0.80803	0.626616	1.04197	0.100367	0.260005	-0.31955	0.163181	0.726476	0.52762	1.00028	0.0502004	0.437312	0.815136	0.947857
PC ae C42:2	-0.179188	0.114622	0.835949	0.667749	1.04652	0.117983	0.268062	-0.0566899	0.148107	0.944887	0.706824	1.26313	0.701895	0.917863	0.441323	0.924319
PC ae C42:3	-0.269042	0.118411	0.764111	0.605849	0.963715	0.0230807	0.164836	-0.24835	0.160452	0.780087	0.569594	1.06837	0.121668	0.517087	0.659217	0.924319
PC ae C42:4	-0.23162	0.138522	0.793248	0.604642	1.04068	0.0945091	0.260005	0.0230597	0.127838	1.02333	0.796524	1.31471	0.856853	0.993876	0.154399	0.924319
PC ae C42:5	-0.212533	0.113095	0.808533	0.647786	1.00917	0.0602106	0.210737	0.132303	0.158724	1.14145	0.836282	1.55799	0.404539	0.709609	0.0899688	0.924319
PC ae C44:4	-0.219246	0.128767	0.803124	0.623988	1.03369	0.0886314	0.252916	-0.00252473	0.152576	0.997478	0.739657	1.34517	0.986798	0.993876	0.237971	0.924319
PC ae C44:5	-0.09157	0.117086	0.912497	0.725383	1.14788	0.434172	0.593867	0.0308879	0.148912	1.03137	0.770301	1.38092	0.835678	0.984611	0.534912	0.924319
PC ae C44:6	-0.11677	0.113175	0.88979	0.712775	1.11076	0.302182	0.474965	-0.145883	0.145789	0.864259	0.649454	1.15011	0.316997	0.636251	0.887928	0.987365
HEXOSE
Hexose	-0.0476173	0.126004	0.953499	0.744843	1.22061	0.705504	0.784626	0.0425711	0.203223	1.04349	0.700656	1.55408	0.834074	0.984611	0.790021	0.947857
SPHINGOLIPIDS
Hydroxysphingomyelins
SM (OH) C14:1	-0.017938	0.110093	0.982222	0.791586	1.21877	0.87057	0.916795	0.228932	0.14678	1.25726	0.942941	1.67635	0.118832	0.517087	0.220951	0.924319
SM (OH) C16:1	0.0342523	0.10643	1.03485	0.840006	1.27488	0.747582	0.823725	0.192178	0.140948	1.21189	0.919362	1.59749	0.172736	0.555555	0.472145	0.924319
SM (OH) C22:1	-0.0556534	0.102056	0.945867	0.774391	1.15531	0.58553	0.695273	0.0876829	0.163512	1.09164	0.792316	1.50405	0.591788	0.838366	0.591709	0.924319
SM (OH) C22:2	-0.0492366	0.106728	0.951956	0.77227	1.17345	0.644565	0.744692	0.161346	0.152599	1.17509	0.871324	1.58476	0.290365	0.636251	0.315361	0.924319
SM (OH) C24:1	-0.0703746	0.103014	0.932045	0.761643	1.14057	0.494506	0.633192	-0.0212717	0.164288	0.978953	0.709447	1.35084	0.896979	0.993876	0.848195	0.970531
Sphingomyelins
SM C16:0	-0.148941	0.101609	0.86162	0.706035	1.05149	0.142694	0.275425	-0.0384793	0.135033	0.962252	0.738496	1.2538	0.775673	0.962065	0.622505	0.924319
SM C16:1	-0.208704	0.0998535	0.811635	0.667368	0.987089	0.0366083	0.181625	-0.250173	0.136706	0.778666	0.595644	1.01792	0.0672476	0.437312	0.669956	0.924319
SM C18:0	0.0299857	0.114193	1.03044	0.823799	1.28891	0.792868	0.858346	0.00151292	0.137932	1.00151	0.764274	1.3124	0.991248	0.993876	0.638636	0.924319
SM C18:1	-0.0890334	0.105994	0.914815	0.743208	1.12605	0.400919	0.561286	-0.131061	0.133305	0.877164	0.675478	1.13907	0.325525	0.636251	0.597564	0.924319
SM C20:2	-0.137618	0.146089	0.871431	0.654458	1.16034	0.346185	0.513055	-0.133858	0.19553	0.874714	0.596254	1.28322	0.493601	0.769191	0.885397	0.987365
SM C24:0	-0.121322	0.102372	0.885749	0.724722	1.08255	0.235973	0.406969	-0.317805	0.152139	0.727744	0.540105	0.980572	0.036715	0.437312	0.246568	0.924319
SM C24:1	-0.120156	0.111326	0.886783	0.712946	1.10301	0.280447	0.457168	-0.153364	0.143204	0.857817	0.647887	1.13577	0.28419	0.636251	0.820414	0.947857
Abbreviations: EPIC, European Prospective Investigation into Cancer and Nutrition; OR, odds ratio; CI confidence interval; p-het, p value for heterogeneity.
1 All analyses matched on centre, length of follow-up, and age (±6 months), time of day (±1 hour) and fasting status (<3, 3–6, >6 hours) at blood collection and further adjusted for exact age at blood collection (continuously), and baseline values for body mass index (quartiles; unknown), smoking (never; past; current; unknown), alcohol intake (<10; 10-19; 20-39; ≥40 g of alcohol per day; unknown…
2 Aggressive: Tumour-node-metastasis score T4 and/or N1-3 and/or M1
3 One matched set was excluded from this analysis; the case was the only individual with unknown smoking status in this sub-group and the model was thus not stable.
4 p-values<0.05 are highlighted in red. padj < 0.05 are statistically significant after allowing for multiple testing using a false discovery rate controlling procedure at α = 0.05 (Benjamini-Hochberg).

## Sheet: Table S15
Table S15. Full dataset: Risk of prostate cancer by grade per 1 SD increase in metabolite concentrations in EPIC1
Metabolites	Low-intermediate grade2 (ncase=2157)							High grade2 (ncase=317)							p-het3	padj-het3
	Beta	SE	OR	95% CI		p3	padj3	Beta	SE	OR	95% CI		p3	padj3
				LL	UL						LL	UL
ACYLCARNITINES
C0	-0.0457457	0.0339163	0.955285	0.893847	1.02095	0.177406	0.727977	-0.0877355	0.0886511	0.916003	0.769905	1.08983	0.322334	0.781475	0.994139	0.996914
C2	-0.0258228	0.0337685	0.974508	0.912098	1.04119	0.444449	0.932829	0.0347618	0.0926529	1.03537	0.863437	1.24155	0.707524	0.893433	0.298735	0.996914
C3	-0.023532	0.0379948	0.976743	0.906648	1.05226	0.535687	0.932829	-0.0541401	0.123122	0.947299	0.744193	1.20584	0.660136	0.893433	0.988453	0.996914
C14:1	-0.0523919	0.0347409	0.948957	0.886492	1.01582	0.131535	0.630539	-0.216193	0.106211	0.80558	0.654187	0.992008	0.0417994	0.589482	0.267768	0.996914
C16	-0.0560986	0.0373863	0.945446	0.878645	1.01733	0.133482	0.630539	0.110981	0.10124	1.11737	0.916269	1.36262	0.272982	0.781475	0.027806	0.996914
C18	-0.0966209	0.0387831	0.9079	0.841445	0.979603	0.0127272	0.367022	-0.0780263	0.107462	0.92494	0.749276	1.14179	0.467788	0.798091	0.534034	0.996914
C18:1	-0.0858308	0.0401151	0.91775	0.848356	0.992819	0.0323862	0.428218	-0.079666	0.113536	0.923425	0.739196	1.15357	0.482878	0.798091	0.540753	0.996914
C18:2	-0.0509552	0.0425159	0.950321	0.874341	1.0329	0.230724	0.807533	-0.0556363	0.127818	0.945883	0.736272	1.21517	0.663362	0.893433	0.978915	0.996914
AMINO ACIDS
Alanine	-0.0100753	0.0351908	0.989975	0.923996	1.06067	0.774646	0.932829	0.0376994	0.0964677	1.03842	0.859526	1.25454	0.695946	0.893433	0.710593	0.996914
Arginine	0.0353982	0.0473067	1.03603	0.944291	1.13669	0.454298	0.932829	-0.0338879	0.119773	0.96668	0.764419	1.22246	0.777227	0.91108	0.764814	0.996914
Asparagine	-0.00623927	0.0352895	0.99378	0.927367	1.06495	0.859664	0.958368	-0.0477734	0.102998	0.95335	0.779076	1.16661	0.642771	0.893433	0.581237	0.996914
Citrulline	-0.00855144	0.0331616	0.991485	0.929092	1.05807	0.796506	0.932829	0.0139187	0.0943764	1.01402	0.842775	1.22005	0.882752	0.954667	0.629668	0.996914
Glutamate	0.0278098	0.0450189	1.0282	0.941364	1.12305	0.53675	0.932829	0.159969	0.126503	1.17347	0.915787	1.50367	0.206033	0.769142	0.281457	0.996914
Glutamine	-0.00391556	0.0367773	0.996092	0.926818	1.07054	0.915212	0.963807	-0.0993983	0.0900422	0.905382	0.758906	1.08013	0.269633	0.781475	0.310601	0.996914
Glycine	0.0134552	0.0367771	1.01355	0.943059	1.0893	0.714471	0.932829	-0.10928	0.0951565	0.896479	0.743948	1.08028	0.250792	0.781475	0.18588	0.996914
Histidine	0.0218071	0.0364369	1.02205	0.951603	1.09771	0.549513	0.932829	-0.0757432	0.0925283	0.927054	0.773295	1.11139	0.413018	0.798091	0.321971	0.996914
Isoleucine	0.0238551	0.0348181	1.02414	0.956584	1.09647	0.493258	0.932829	-0.021982	0.094601	0.978258	0.812697	1.17755	0.816254	0.925088	0.98578	0.996914
Leucine	0.00746647	0.0341612	1.00749	0.942247	1.07726	0.826988	0.937253	-0.035536	0.087281	0.965088	0.813342	1.14515	0.683902	0.893433	0.992048	0.996914
Lysine	0.00577978	0.0345211	1.0058	0.939995	1.0762	0.867034	0.958368	-0.0192495	0.0943688	0.980935	0.815292	1.18023	0.838368	0.941186	0.831782	0.996914
Methionine	-0.00961192	0.0359653	0.990434	0.923022	1.06277	0.789273	0.932829	-0.0356239	0.0876224	0.965003	0.812727	1.14581	0.68433	0.893433	0.969058	0.996914
Ornithine	-0.0497904	0.0446956	0.951429	0.871628	1.03854	0.265284	0.830758	0.00684343	0.116904	1.00687	0.800688	1.26614	0.953319	0.992868	0.669261	0.996914
Phenylalanine	-0.00826386	0.0359139	0.99177	0.92436	1.0641	0.818013	0.935995	-0.0569431	0.0912635	0.944648	0.789926	1.12968	0.532666	0.829305	0.8721	0.996914
Proline	-0.000441424	0.0337391	0.999559	0.935599	1.06789	0.989561	0.991945	0.00161222	0.0939609	1.00161	0.833145	1.20415	0.98631	0.994669	0.969681	0.996914
Serine	0.0117492	0.03544	1.01182	0.943922	1.0846	0.74025	0.932829	0.0660397	0.0997078	1.06827	0.878636	1.29883	0.507758	0.827716	0.615959	0.996914
t4-hydroxyproline	0.00221171	0.0326241	1.00221	0.940136	1.06839	0.94595	0.987439	-0.0847802	0.092406	0.918714	0.766521	1.10112	0.358894	0.781475	0.990826	0.996914
Threonine	0.00391656	0.033293	1.00392	0.940507	1.07162	0.906354	0.963807	0.0695634	0.0933186	1.07204	0.892849	1.28719	0.456006	0.798091	0.372312	0.996914
Tryptophan	0.000344815	0.0341568	1.00034	0.935568	1.06961	0.991945	0.991945	-0.1079	0.0943725	0.897718	0.746122	1.08011	0.252898	0.781475	0.48101	0.996914
Tyrosine	-0.0440658	0.0340587	0.956891	0.8951	1.02295	0.195728	0.776386	-0.0700383	0.0926934	0.932358	0.777467	1.11811	0.449895	0.798091	0.773921	0.996914
Valine	0.0011561	0.0352202	1.00116	0.934378	1.07271	0.973814	0.991945	-0.0821831	0.0941661	0.921103	0.765868	1.1078	0.382802	0.785462	0.68207	0.996914
BIOGENIC AMINES
ADMA	0.0210507	0.0358579	1.02127	0.951963	1.09563	0.557164	0.932829	0.080498	0.107414	1.08383	0.878069	1.3378	0.453607	0.798091	0.558673	0.996914
Creatinine	0.0252543	0.0331114	1.02558	0.961133	1.09434	0.445638	0.932829	-0.0234618	0.0954931	0.976811	0.810078	1.17786	0.805921	0.92216	0.571202	0.996914
Kynurenine	-0.0185768	0.0355254	0.981595	0.915573	1.05238	0.601032	0.932829	-0.0839924	0.0960134	0.919438	0.761721	1.10981	0.381684	0.785462	0.75116	0.996914
Sarcosine	-0.018235	0.0324776	0.98193	0.921373	1.04647	0.574483	0.932829	-0.0449538	0.0912945	0.956042	0.799405	1.14337	0.622433	0.893433	0.654234	0.996914
Taurine	-0.0364754	0.0480473	0.964182	0.877528	1.05939	0.447759	0.932829	0.0227386	0.143405	1.023	0.77234	1.35501	0.874014	0.954199	0.49873	0.996914
GLYCEROPHOSPHOLIPIDS
Lysophosphatidylcholines
Lyso PC a C16:0	-0.0236642	0.0413045	0.976614	0.900667	1.05896	0.566698	0.932829	-0.0930266	0.11638	0.911169	0.725332	1.14462	0.424095	0.798091	0.893489	0.996914
Lyso PC a C16:1	-0.0882455	0.0378292	0.915536	0.85011	0.985997	0.0196622	0.367022	-0.0989256	0.102681	0.90581	0.740688	1.10774	0.335332	0.781475	0.836416	0.996914
Lyso PC a C17:0	-0.00128295	0.0377655	0.998718	0.927463	1.07545	0.9729	0.991945	0.0473466	0.107925	1.04849	0.848588	1.29547	0.660878	0.893433	0.719323	0.996914
Lyso PC a C18:0	-0.0523311	0.0417154	0.949015	0.87451	1.02987	0.209667	0.791512	-0.0904117	0.113098	0.913555	0.731924	1.14026	0.424051	0.798091	0.808111	0.996914
Lyso PC a C18:1	-0.0297434	0.0380615	0.970695	0.900917	1.04588	0.434534	0.932829	-0.114792	0.104986	0.891552	0.725741	1.09524	0.274219	0.781475	0.598991	0.996914
Lyso PC a C18:2	0.00472	0.0374473	1.00473	0.93363	1.08125	0.899697	0.963807	-0.0711771	0.0990536	0.931297	0.766962	1.13084	0.472405	0.798091	0.395468	0.996914
Lyso PC a C20:3	-0.0615092	0.0381941	0.940344	0.872521	1.01344	0.107302	0.630539	-0.0504156	0.101033	0.950834	0.780019	1.15906	0.61778	0.893433	0.751247	0.996914
Lyso PC a C20:4	-0.0219369	0.039961	0.978302	0.904603	1.05801	0.583035	0.932829	-0.0375297	0.107357	0.963166	0.780402	1.18873	0.726656	0.900751	0.703412	0.996914
Diacylphosphatidylcholines
PC aa C28:1	0.0150065	0.0392483	1.01512	0.939959	1.09629	0.702204	0.932829	0.168371	0.117372	1.18338	0.94019	1.48946	0.151425	0.752879	0.260747	0.996914
PC aa C30:0	-0.0120527	0.0369808	0.98802	0.918941	1.06229	0.744487	0.932829	-0.0436327	0.103669	0.957306	0.781281	1.17299	0.67384	0.893433	0.933451	0.996914
PC aa C32:0	-0.0317939	0.0381031	0.968706	0.898998	1.04382	0.404046	0.932829	-0.097383	0.10462	0.907208	0.739016	1.11368	0.351945	0.781475	0.894213	0.996914
PC aa C32:1	-0.0713919	0.0383572	0.931097	0.863665	1.00379	0.0627103	0.630539	-0.0289961	0.108005	0.97142	0.786091	1.20044	0.788338	0.91108	0.407616	0.996914
PC aa C32:3	-0.0314262	0.0419242	0.969062	0.892618	1.05205	0.453498	0.932829	-0.207603	0.114816	0.812529	0.648795	1.01759	0.0705852	0.646126	0.117541	0.996914
PC aa C34:1	-0.0594731	0.0367164	0.942261	0.876836	1.01257	0.105276	0.630539	-0.0277377	0.101818	0.972643	0.796684	1.18747	0.785295	0.91108	0.35892	0.996914
PC aa C34:2	-0.0620301	0.0410352	0.939855	0.867224	1.01857	0.130627	0.630539	-0.00793876	0.116971	0.992093	0.788835	1.24772	0.94589	0.992868	0.487486	0.996914
PC aa C34:3	-0.0704138	0.0412375	0.932008	0.859643	1.01046	0.0877253	0.630539	-0.142787	0.114623	0.866939	0.692503	1.08531	0.212871	0.769142	0.71609	0.996914
PC aa C34:4	-0.0510163	0.0350419	0.950263	0.887189	1.01782	0.14543	0.640969	-0.115543	0.102956	0.890882	0.728088	1.09008	0.261752	0.781475	0.996914	0.996914
PC aa C36:0	0.0388231	0.0359356	1.03959	0.968885	1.11545	0.279985	0.832955	-0.18587	0.0951902	0.830381	0.689051	1.0007	0.0508645	0.589482	0.0799572	0.996914
PC aa C36:1	-0.0777915	0.0346283	0.925157	0.86445	0.990128	0.0246737	0.367022	-0.0172453	0.0931661	0.982903	0.818856	1.17981	0.853148	0.948828	0.321444	0.996914
PC aa C36:2	-0.0966297	0.037189	0.907892	0.844071	0.976539	0.00936757	0.367022	-0.0417677	0.101517	0.959093	0.786049	1.17023	0.680752	0.893433	0.47677	0.996914
PC aa C36:3	-0.100777	0.0361103	0.904134	0.842356	0.970443	0.00525748	0.31282	-0.0631393	0.0984461	0.938813	0.774072	1.13861	0.521289	0.829305	0.505667	0.996914
PC aa C36:4	-0.060532	0.037476	0.941264	0.874604	1.013	0.106263	0.630539	-0.0406407	0.106518	0.960174	0.77926	1.18309	0.702803	0.893433	0.321258	0.996914
PC aa C36:5	0.0189465	0.0346729	1.01913	0.95217	1.09079	0.584767	0.932829	-0.131504	0.0949222	0.876776	0.727932	1.05606	0.165935	0.752879	0.443562	0.996914
PC aa C36:6	0.000849554	0.0339736	1.00085	0.936377	1.06976	0.98005	0.991945	-0.185698	0.0940853	0.830525	0.690664	0.998707	0.0484142	0.589482	0.173311	0.996914
PC aa C38:0	0.014992	0.0396167	1.0151	0.939267	1.09707	0.705114	0.932829	-0.248803	0.105974	0.779733	0.633492	0.959735	0.0188857	0.589482	0.0481973	0.996914
PC aa C38:3	-0.107976	0.0358825	0.897649	0.836687	0.963052	0.00261968	0.311742	-0.0611274	0.0957335	0.940703	0.779766	1.13486	0.523138	0.829305	0.442642	0.996914
PC aa C38:4	-0.0793155	0.0348874	0.923748	0.862695	0.989122	0.0229979	0.367022	-0.0382865	0.0988318	0.962437	0.792951	1.16815	0.698467	0.893433	0.260478	0.996914
PC aa C38:5	-0.0272714	0.0355184	0.973097	0.907659	1.04325	0.4426	0.932829	-0.172929	0.0990804	0.841197	0.692724	1.02149	0.0809251	0.687863	0.541823	0.996914
PC aa C38:6	0.00904212	0.0351519	1.00908	0.941902	1.08106	0.797001	0.932829	-0.177413	0.0941232	0.837434	0.696359	1.00709	0.0594436	0.589482	0.254738	0.996914
PC aa C40:2	-0.0620915	0.0401296	0.939797	0.868712	1.0167	0.121797	0.630539	-0.157737	0.102035	0.854074	0.699268	1.04315	0.122126	0.752879	0.493947	0.996914
PC aa C40:3	-0.0572874	0.0399481	0.944323	0.873206	1.02123	0.151559	0.644126	-0.197741	0.102403	0.820583	0.671362	1.00297	0.0534822	0.589482	0.275823	0.996914
PC aa C40:4	-0.0837197	0.0348666	0.919689	0.858939	0.984735	0.0163441	0.367022	-0.0349878	0.0952044	0.965617	0.801248	1.16371	0.713245	0.893433	0.253753	0.996914
PC aa C40:5	-0.0705073	0.0371616	0.931921	0.866457	1.00233	0.0577861	0.630539	-0.104807	0.0987576	0.900498	0.742028	1.09281	0.288573	0.781475	0.921844	0.996914
PC aa C40:6	-0.0269321	0.0349999	0.973427	0.908891	1.04255	0.441602	0.932829	-0.156855	0.0928775	0.854828	0.71256	1.0255	0.0912516	0.723929	0.472139	0.996914
PC aa C42:0	0.0326282	0.0367999	1.03317	0.961272	1.11044	0.375275	0.932829	-0.199373	0.0989598	0.819244	0.674806	0.9946	0.0439377	0.589482	0.0130704	0.996914
PC aa C42:1	0.0151527	0.03752	1.01527	0.943286	1.09274	0.686319	0.932829	-0.163018	0.099428	0.849576	0.699148	1.03237	0.101097	0.751905	0.063926	0.996914
PC aa C42:2	-0.0245988	0.0373912	0.975701	0.906754	1.04989	0.510617	0.932829	-0.0978557	0.092615	0.90678	0.756254	1.08727	0.290701	0.781475	0.622393	0.996914
PC aa C42:4	-0.0570021	0.0349538	0.944592	0.882047	1.01157	0.102936	0.630539	-0.13179	0.0934649	0.876525	0.729805	1.05274	0.158525	0.752879	0.550744	0.996914
PC aa C42:5	-0.0581881	0.0392059	0.943472	0.873689	1.01883	0.137765	0.630539	-0.162677	0.102261	0.849866	0.695514	1.03847	0.111654	0.752879	0.549389	0.996914
Acyl-alkylphosphatidylcholines
PC ae C30:0	0.0232678	0.0413074	1.02354	0.943939	1.10985	0.573242	0.932829	0.106354	0.114937	1.11222	0.887881	1.39323	0.354795	0.781475	0.961987	0.996914
PC ae C30:2	-0.0112515	0.0418083	0.988812	0.911017	1.07325	0.787837	0.932829	0.0327642	0.122185	1.03331	0.813252	1.31291	0.788582	0.91108	0.826391	0.996914
PC ae C32:1	-0.0117466	0.0372864	0.988322	0.918672	1.06325	0.752734	0.932829	-0.0286923	0.0938453	0.971715	0.808459	1.16794	0.759802	0.91108	0.790636	0.996914
PC ae C32:2	-0.0150355	0.0369737	0.985077	0.916216	1.05911	0.684262	0.932829	-0.0687846	0.0896751	0.933528	0.783061	1.11291	0.443056	0.798091	0.564643	0.996914
PC ae C34:0	-0.0226536	0.0356296	0.977601	0.911662	1.04831	0.524902	0.932829	0.12841	0.101616	1.13702	0.931692	1.3876	0.206345	0.769142	0.300845	0.996914
PC ae C34:1	-0.0326006	0.0369253	0.967925	0.900349	1.04057	0.377302	0.932829	0.0165371	0.100843	1.01667	0.834342	1.23885	0.86974	0.954199	0.883455	0.996914
PC ae C34:2	0.00888206	0.0364357	1.00892	0.939384	1.08361	0.807406	0.932829	-0.0582067	0.102325	0.943455	0.772008	1.15298	0.569464	0.868797	0.303998	0.996914
PC ae C34:3	-0.00854806	0.0349683	0.991488	0.925811	1.06182	0.806881	0.932829	-0.185964	0.0962372	0.830304	0.687574	1.00266	0.0533163	0.589482	0.0870015	0.996914
PC ae C36:0	-0.0126303	0.0363677	0.987449	0.919514	1.0604	0.72837	0.932829	-0.0478701	0.0942553	0.953258	0.792465	1.14668	0.61154	0.893433	0.949549	0.996914
PC ae C36:1	-0.0353907	0.0357643	0.965228	0.899886	1.03532	0.322392	0.932829	0.0978661	0.101638	1.10282	0.903625	1.34591	0.335604	0.781475	0.386175	0.996914
PC ae C36:2	-0.027759	0.0377029	0.972623	0.903341	1.04722	0.461576	0.932829	0.0769767	0.107841	1.08002	0.874252	1.33421	0.47535	0.798091	0.944685	0.996914
PC ae C36:3	-0.0192737	0.0365043	0.980911	0.913181	1.05366	0.59751	0.932829	-0.135446	0.0988763	0.873327	0.719471	1.06008	0.170734	0.752879	0.232806	0.996914
PC ae C36:4	-0.0297371	0.0364814	0.970701	0.903717	1.04265	0.414997	0.932829	-0.0322369	0.105803	0.968277	0.786937	1.1914	0.760603	0.91108	0.583557	0.996914
PC ae C36:5	-0.00575258	0.0359571	0.994264	0.926606	1.06686	0.872893	0.958368	-0.120132	0.101491	0.886804	0.726838	1.08197	0.236547	0.781475	0.775718	0.996914
PC ae C38:2	-0.0437742	0.0390748	0.95717	0.886602	1.03336	0.262601	0.830758	-0.0756102	0.103045	0.927178	0.757619	1.13468	0.463096	0.798091	0.484762	0.996914
PC ae C38:3	-0.0608707	0.0373772	0.940945	0.874478	1.01246	0.103408	0.630539	0.00231717	0.103155	1.00232	0.818843	1.22691	0.982079	0.994669	0.924151	0.996914
PC ae C38:4	-0.054718	0.0362213	0.946752	0.88187	1.01641	0.130875	0.630539	0.0667052	0.107946	1.06898	0.865139	1.32085	0.536609	0.829305	0.329661	0.996914
PC ae C38:5	-0.0142005	0.035491	0.9859	0.91965	1.05692	0.689072	0.932829	-0.143485	0.103539	0.866334	0.707217	1.06125	0.165805	0.752879	0.514652	0.996914
PC ae C38:6	0.0118913	0.0357613	1.01196	0.943462	1.08544	0.739497	0.932829	-0.199176	0.0983984	0.819405	0.675681	0.993701	0.0429515	0.589482	0.156929	0.996914
PC ae C40:1	-0.0350632	0.0383101	0.965544	0.8957	1.04083	0.360061	0.932829	-0.198679	0.102082	0.819813	0.671155	1.0014	0.0516224	0.589482	0.252884	0.996914
PC ae C40:2	-0.0121415	0.0362523	0.987932	0.920172	1.06068	0.737687	0.932829	0.0057859	0.102123	1.0058	0.823352	1.22868	0.954819	0.992868	0.853518	0.996914
PC ae C40:3	-0.044507	0.03885	0.956469	0.886343	1.03214	0.251957	0.830758	-0.0937485	0.101668	0.910512	0.746012	1.11128	0.356473	0.781475	0.298105	0.996914
PC ae C40:4	-0.0357365	0.037056	0.964895	0.8973	1.03758	0.33485	0.932829	-0.00233699	0.103718	0.997666	0.814141	1.22256	0.982024	0.994669	0.984788	0.996914
PC ae C40:5	-0.0120263	0.0348894	0.988046	0.92274	1.05797	0.730322	0.932829	-0.0994036	0.09719	0.905377	0.748344	1.09536	0.306414	0.781475	0.349098	0.996914
PC ae C40:6	0.0093998	0.0350407	1.00944	0.942444	1.08121	0.788504	0.932829	-0.132269	0.0948669	0.876105	0.727454	1.05513	0.163239	0.752879	0.133276	0.996914
PC ae C42:1	-0.065266	0.0406987	0.936818	0.864993	1.01461	0.108793	0.630539	-0.0678679	0.0955085	0.934384	0.774869	1.12674	0.477335	0.798091	0.878001	0.996914
PC ae C42:2	-0.0562655	0.036745	0.945288	0.879603	1.01588	0.125709	0.630539	-0.116722	0.0937851	0.889833	0.74042	1.0694	0.213292	0.769142	0.514327	0.996914
PC ae C42:3	-0.0336928	0.0368384	0.966868	0.899519	1.03926	0.360396	0.932829	-0.181694	0.0961845	0.833856	0.690587	1.00685	0.0588892	0.589482	0.112864	0.996914
PC ae C42:4	-0.0437439	0.0359947	0.957199	0.891997	1.02717	0.224256	0.807533	-0.110628	0.0947969	0.895272	0.74347	1.07807	0.243212	0.781475	0.274669	0.996914
PC ae C42:5	0.00525971	0.034217	1.00527	0.940067	1.075	0.877833	0.958368	-0.13563	0.0945114	0.873165	0.725518	1.05086	0.151267	0.752879	0.104959	0.996914
PC ae C44:4	-0.0386334	0.0352293	0.962103	0.897914	1.03088	0.272804	0.832401	-0.0435315	0.0988436	0.957402	0.788785	1.16206	0.659642	0.893433	0.792667	0.996914
PC ae C44:5	0.0147347	0.0333193	1.01484	0.950687	1.08333	0.658326	0.932829	-0.0888816	0.0973396	0.914954	0.756038	1.10727	0.361186	0.781475	0.231375	0.996914
PC ae C44:6	0.0224136	0.0343843	1.02267	0.956018	1.09396	0.514495	0.932829	-0.130349	0.0951752	0.877789	0.728411	1.0578	0.170821	0.752879	0.0570863	0.996914
HEXOSE
Hexose	-0.0556884	0.0447015	0.945834	0.866493	1.03244	0.212844	0.791512	-0.00549034	0.108103	0.994525	0.804634	1.22923	0.959494	0.992868	0.507868	0.996914
SPHINGOLIPIDS
Hydroxysphingomyelins
SM (OH) C14:1	0.0206529	0.0358292	1.02087	0.951638	1.09513	0.564326	0.932829	0.135644	0.105667	1.14527	0.931033	1.40881	0.199252	0.769142	0.845485	0.996914
SM (OH) C16:1	0.0118546	0.0337246	1.01193	0.947201	1.08107	0.725205	0.932829	0.154651	0.103061	1.16725	0.953759	1.42853	0.133464	0.752879	0.665292	0.996914
SM (OH) C22:1	-0.0200856	0.0339147	0.980115	0.917083	1.04748	0.553692	0.932829	-0.0135131	0.098144	0.986578	0.813937	1.19584	0.890488	0.954667	0.722472	0.996914
SM (OH) C22:2	0.0180002	0.0341433	1.01816	0.952258	1.08863	0.598058	0.932829	-0.0296705	0.0961441	0.970765	0.804037	1.17207	0.757623	0.91108	0.322278	0.996914
SM (OH) C24:1	-0.0133627	0.0345664	0.986726	0.922091	1.05589	0.699067	0.932829	0.09064	0.0960197	1.09487	0.907052	1.32159	0.345183	0.781475	0.470691	0.996914
Sphingomyelins
SM C16:0	0.0111929	0.0335808	1.01126	0.946841	1.08005	0.738899	0.932829	-0.0865856	0.0893912	0.917057	0.769673	1.09266	0.332738	0.781475	0.227023	0.996914
SM C16:1	-0.0157693	0.0331688	0.984354	0.922397	1.05047	0.634484	0.932829	-0.117209	0.089978	0.889399	0.745602	1.06093	0.192697	0.769142	0.366521	0.996914
SM C18:0	-0.00387673	0.033396	0.996131	0.933017	1.06351	0.907586	0.963807	0.082156	0.0941408	1.08563	0.902708	1.30561	0.38283	0.785462	0.331681	0.996914
SM C18:1	-0.0103173	0.0322736	0.989736	0.929069	1.05436	0.749211	0.932829	-0.000105012	0.0870329	0.999895	0.843086	1.18587	0.999037	0.999037	0.854018	0.996914
SM C20:2	-0.0480581	0.0430839	0.953078	0.875902	1.03705	0.264657	0.830758	-0.0849271	0.117727	0.918579	0.729302	1.15698	0.47067	0.798091	0.659513	0.996914
SM C24:0	-0.0247668	0.0331468	0.975537	0.914175	1.04102	0.454951	0.932829	-0.0889113	0.0943732	0.914927	0.760424	1.10082	0.346129	0.781475	0.650393	0.996914
SM C24:1	0.056396	0.0339119	1.05802	0.98998	1.13073	0.0963092	0.630539	-0.203481	0.0965056	0.815886	0.675279	0.985769	0.0349888	0.589482	0.0195145	0.996914
Abbreviations: EPIC, European Prospective Investigation into Cancer and Nutrition; OR, odds ratio; CI confidence interval; p-het, p value for heterogeneity.
1 All analyses were matched on centre, length of follow-up, and age (±6 months), time of day (±1 hour) and fasting status (<3, 3–6, >6 hours) at blood collection and further adjusted for exact age at blood collection (continuously), and baseline values for body mass index (quartiles; unknown), smoking (never; past; current; unknown), alcohol intake (<10; 10-19; 20-39; ≥40 g of alcohol per day; un…
2 Low-intermediate grade: Gleason score <8 or coded as well, moderately or poorly differentiated, and High grade: Gleason score ≥8 or coded as undifferentiated.
3 p-values<0.05 are highlighted in red. Padj < 0.05 are statistically significant after allowing for multiple testing using a false discovery rate controlling procedure at α = 0.05 (Benjamini-Hochberg).

## Sheet: Table S16
Table S16. Full dataset: Risk of prostate cancer death per 1 SD increase in metabolite concentrations in EPIC1, ncase=2972
Metabolite	Beta	SE	OR	LL	UL	p3	padj3
ACYLCARNITINES
C0	0.0448431	0.10084	1.04586	0.858301	1.27441	0.656541	0.98642
C2	0.0798436	0.107614	1.08312	0.877152	1.33745	0.45812	0.98642
C3	0.172446	0.0945161	1.18821	0.987279	1.43003	0.0680745	0.98642
C14:1	0.0123897	0.0873264	1.01247	0.853195	1.20147	0.887176	0.98642
C16	0.0504761	0.112746	1.05177	0.843241	1.31187	0.654373	0.98642
C18	0.098254	0.093894	1.10324	0.917801	1.32615	0.29536	0.98642
C18:1	-0.0209309	0.108782	0.979287	0.791252	1.21201	0.84742	0.98642
C18:2	-0.0640413	0.111673	0.937966	0.753583	1.16746	0.566326	0.98642
AMINO ACIDS
Alanine	0.140908	0.100148	1.15132	0.946126	1.40101	0.15943	0.98642
Arginine	0.151952	0.1345	1.1641	0.894345	1.51523	0.258581	0.98642
Asparagine	0.0511633	0.105155	1.05249	0.856469	1.29339	0.626577	0.98642
Citrulline	-0.117925	0.0946085	0.888763	0.738338	1.06984	0.212599	0.98642
Glutamate	0.0599984	0.123852	1.06183	0.832978	1.35357	0.628077	0.98642
Glutamine	0.0232873	0.100054	1.02356	0.841293	1.24532	0.815957	0.98642
Glycine	-0.0315072	0.0992529	0.968984	0.797687	1.17707	0.750907	0.98642
Histidine	-0.0748914	0.10195	0.927844	0.759793	1.13306	0.462587	0.98642
Isoleucine	0.130006	0.0890474	1.13883	0.956452	1.35599	0.144302	0.98642
Leucine	0.0800532	0.085339	1.08334	0.916486	1.28058	0.348213	0.98642
Lysine	0.0936014	0.0935903	1.09812	0.914085	1.31921	0.317253	0.98642
Methionine	0.0887598	0.0936488	1.09282	0.909565	1.31299	0.343234	0.98642
Ornithine	0.117899	0.119823	1.12513	0.889631	1.42297	0.325141	0.98642
Phenylalanine	-0.024471	0.0939938	0.975826	0.811642	1.17322	0.794596	0.98642
Proline	0.062999	0.0905477	1.06503	0.891838	1.27185	0.486582	0.98642
Serine	0.0793228	0.0960017	1.08255	0.896877	1.30667	0.408654	0.98642
t4-hydroxyproline	0.126443	0.0926677	1.13478	0.946312	1.36079	0.172418	0.98642
Threonine	0.117631	0.0944987	1.12483	0.93465	1.3537	0.213209	0.98642
Tryptophan	0.0124836	0.0949127	1.01256	0.840682	1.21958	0.895358	0.98642
Tyrosine	0.0992694	0.0979027	1.10436	0.911543	1.33797	0.310602	0.98642
Valine	0.096722	0.0934258	1.10155	0.917237	1.32291	0.300537	0.98642
BIOGENIC AMINES
ADMA	0.138532	0.103688	1.14859	0.937355	1.40742	0.181534	0.98642
Creatinine	-0.00236079	0.0861224	0.997642	0.842689	1.18109	0.978131	0.98642
Kynurenine	0.113176	0.100592	1.11983	0.91945	1.36388	0.260545	0.98642
Sarcosine	-0.0135041	0.0928483	0.986587	0.822437	1.1835	0.884362	0.98642
Taurine	0.199185	0.144614	1.22041	0.9192	1.62032	0.1684	0.98642
GLYCEROPHOSPHOLIPIDS
Lysophosphatidylcholines
Lyso PC a C16:0	-0.235448	0.119486	0.790217	0.62523	0.998742	0.048781	0.98642
Lyso PC a C16:1	-0.190906	0.109036	0.82621	0.667235	1.02306	0.079971	0.98642
Lyso PC a C17:0	-0.153476	0.0965074	0.857721	0.709903	1.03632	0.111766	0.98642
Lyso PC a C18:0	-0.214267	0.112616	0.807133	0.647271	1.00648	0.0570883	0.98642
Lyso PC a C18:1	-0.26595	0.113992	0.766477	0.613012	0.958362	0.0196454	0.98642
Lyso PC a C18:2	-0.198102	0.104805	0.820286	0.667967	1.00734	0.0587322	0.98642
Lyso PC a C20:3	-0.155682	0.110149	0.855831	0.689651	1.06206	0.157545	0.98642
Lyso PC a C20:4	-0.153357	0.111752	0.857823	0.689087	1.06788	0.169971	0.98642
Diacylphosphatidylcholines
PC aa C28:1	0.000296917	0.105941	1.0003	0.812741	1.23114	0.997764	0.997764
PC aa C30:0	0.0351554	0.104126	1.03578	0.84457	1.27028	0.735647	0.98642
PC aa C32:0	0.108683	0.110174	1.11481	0.898297	1.3835	0.323905	0.98642
PC aa C32:1	0.00534518	0.11399	1.00536	0.804069	1.25704	0.9626	0.98642
PC aa C32:3	-0.0997082	0.108345	0.905101	0.731937	1.11923	0.357424	0.98642
PC aa C34:1	0.0030288	0.0985381	1.00303	0.826875	1.21672	0.975479	0.98642
PC aa C34:2	0.0144707	0.11199	1.01458	0.814627	1.2636	0.897188	0.98642
PC aa C34:3	-0.136788	0.118779	0.872155	0.691017	1.10078	0.249479	0.98642
PC aa C34:4	-0.11016	0.10369	0.895691	0.730965	1.09754	0.288057	0.98642
PC aa C36:0	0.0262332	0.100536	1.02658	0.842979	1.25017	0.794143	0.98642
PC aa C36:1	-0.0216882	0.0935453	0.978545	0.81462	1.17546	0.816657	0.98642
PC aa C36:2	-0.0228484	0.100989	0.977411	0.80189	1.19135	0.82101	0.98642
PC aa C36:3	-0.0573323	0.103025	0.94428	0.771625	1.15557	0.577875	0.98642
PC aa C36:4	0.0173631	0.107214	1.01751	0.82467	1.25546	0.871346	0.98642
PC aa C36:5	0.0316906	0.100838	1.0322	0.847089	1.25776	0.753315	0.98642
PC aa C36:6	-0.0420234	0.0922064	0.958847	0.800319	1.14878	0.648567	0.98642
PC aa C38:0	0.0255567	0.109861	1.02589	0.827151	1.27237	0.816051	0.98642
PC aa C38:3	0.068802	0.104492	1.07122	0.872843	1.31469	0.510256	0.98642
PC aa C38:4	0.0609217	0.102381	1.06282	0.869583	1.29899	0.551811	0.98642
PC aa C38:5	0.00427405	0.103598	1.00428	0.819735	1.23038	0.967092	0.98642
PC aa C38:6	0.0856929	0.0965408	1.08947	0.901655	1.31641	0.374737	0.98642
PC aa C40:2	-0.109708	0.113454	0.896095	0.717434	1.11925	0.333551	0.98642
PC aa C40:3	-0.128844	0.107298	0.879111	0.71238	1.08486	0.229824	0.98642
PC aa C40:4	0.0493817	0.108395	1.05062	0.849532	1.29931	0.648699	0.98642
PC aa C40:5	-0.00836996	0.110681	0.991665	0.798276	1.2319	0.93972	0.98642
PC aa C40:6	0.0985351	0.0945982	1.10355	0.916793	1.32836	0.297589	0.98642
PC aa C42:0	0.0632111	0.103879	1.06525	0.869021	1.30579	0.54285	0.98642
PC aa C42:1	0.068814	0.103604	1.07124	0.874374	1.31242	0.506562	0.98642
PC aa C42:2	-0.0866852	0.100617	0.916966	0.752848	1.11686	0.388944	0.98642
PC aa C42:4	-0.0845231	0.0940344	0.91895	0.764275	1.10493	0.368731	0.98642
PC aa C42:5	0.0642851	0.109752	1.0664	0.859998	1.32233	0.558057	0.98642
Acyl-alkylphosphatidylcholines
PC ae C30:0	0.0205756	0.112446	1.02079	0.818882	1.27248	0.854813	0.98642
PC ae C30:2	0.0324249	0.112521	1.03296	0.828521	1.28784	0.773219	0.98642
PC ae C32:1	-0.00315977	0.10722	0.996845	0.807908	1.22997	0.97649	0.98642
PC ae C32:2	-0.0456022	0.0987988	0.955422	0.787223	1.15956	0.644392	0.98642
PC ae C34:0	0.0484423	0.0909465	1.04963	0.878263	1.25445	0.594279	0.98642
PC ae C34:1	-0.0399508	0.0985602	0.960837	0.792054	1.16559	0.685225	0.98642
PC ae C34:2	-0.138571	0.105192	0.870601	0.708401	1.06994	0.187734	0.98642
PC ae C34:3	-0.191789	0.101976	0.825481	0.675935	1.00811	0.0600098	0.98642
PC ae C36:0	0.0334635	0.0964019	1.03403	0.856004	1.24908	0.728497	0.98642
PC ae C36:1	-0.0366228	0.0909342	0.96404	0.806662	1.15212	0.68714	0.98642
PC ae C36:2	-0.052013	0.0938835	0.949317	0.789764	1.1411	0.579567	0.98642
PC ae C36:3	-0.153855	0.103371	0.857396	0.700151	1.04996	0.136653	0.98642
PC ae C36:4	0.0172666	0.105882	1.01742	0.826746	1.25206	0.87046	0.98642
PC ae C36:5	0.014182	0.10706	1.01428	0.822299	1.25109	0.894614	0.98642
PC ae C38:2	-0.184291	0.103138	0.831694	0.679473	1.01802	0.073964	0.98642
PC ae C38:3	0.0184149	0.0973352	1.01859	0.841677	1.23268	0.849944	0.98642
PC ae C38:4	0.0459837	0.100203	1.04706	0.860354	1.27428	0.646303	0.98642
PC ae C38:5	0.0257411	0.10344	1.02608	0.837782	1.25669	0.803477	0.98642
PC ae C38:6	-0.0131589	0.0996877	0.986927	0.811766	1.19988	0.894983	0.98642
PC ae C40:1	-0.0739879	0.106109	0.928683	0.754305	1.14337	0.485628	0.98642
PC ae C40:2	-0.00274782	0.0966996	0.997256	0.82508	1.20536	0.97733	0.98642
PC ae C40:3	0.0102624	0.105983	1.01032	0.820813	1.24357	0.922861	0.98642
PC ae C40:4	0.0795997	0.104676	1.08285	0.882001	1.32945	0.446994	0.98642
PC ae C40:5	0.00386222	0.0993815	1.00387	0.826197	1.21975	0.969	0.98642
PC ae C40:6	0.0436425	0.0970153	1.04461	0.863722	1.26338	0.652818	0.98642
PC ae C42:1	-0.00806556	0.102014	0.991967	0.8122	1.21152	0.936982	0.98642
PC ae C42:2	-0.0470588	0.0987111	0.954031	0.786212	1.15767	0.633552	0.98642
PC ae C42:3	-0.172108	0.102474	0.841888	0.688697	1.02916	0.0930503	0.98642
PC ae C42:4	-0.0292058	0.113606	0.971217	0.777347	1.21344	0.797116	0.98642
PC ae C42:5	0.0294554	0.0926749	1.02989	0.85883	1.23503	0.75061	0.98642
PC ae C44:4	-0.0872643	0.109063	0.916435	0.74006	1.13484	0.423636	0.98642
PC ae C44:5	0.0636545	0.0909975	1.06572	0.891636	1.2738	0.484227	0.98642
PC ae C44:6	0.0462152	0.0966776	1.0473	0.866521	1.26579	0.632626	0.98642
HEXOSE
Hexose	0.151491	0.104648	1.16357	0.947796	1.42846	0.147723	0.98642
SPHINGOLIPIDS
Hydroxysphingomyelins
SM (OH) C14:1	0.0291866	0.0947388	1.02962	0.855133	1.2397	0.758026	0.98642
SM (OH) C16:1	0.0401984	0.0933564	1.04102	0.866948	1.25004	0.666766	0.98642
SM (OH) C22:1	-0.0348459	0.0922673	0.965754	0.805988	1.15719	0.705681	0.98642
SM (OH) C22:2	-0.0285199	0.0981457	0.971883	0.801811	1.17803	0.771367	0.98642
SM (OH) C24:1	0.0147214	0.0882369	1.01483	0.853662	1.20643	0.867496	0.98642
Sphingomyelins
SM C16:0	-0.0174679	0.0922023	0.982684	0.820221	1.17733	0.849739	0.98642
SM C16:1	-0.0303842	0.0948841	0.970073	0.80545	1.16834	0.748798	0.98642
SM C18:0	0.0720722	0.0957157	1.07473	0.890896	1.2965	0.451461	0.98642
SM C18:1	0.0363458	0.0979531	1.03701	0.855868	1.2565	0.710598	0.98642
SM C20:2	-0.111197	0.124389	0.894762	0.701176	1.14179	0.37135	0.98642
SM C24:0	-0.0184265	0.0898416	0.981742	0.823236	1.17077	0.837494	0.98642
SM C24:1	0.0284946	0.0985665	1.0289	0.848155	1.24817	0.772512	0.98642
Abbreviations: EPIC, European Prospective Investigation into Cancer and Nutrition; OR, odds ratio; CI confidence interval.
1 All analyses were matched on centre, length of follow-up, and age (±6 months), time of day (±1 hour) and fasting status (<3, 3–6, >6 hours) at blood collection and further adjusted for exact age at blood collection (continuously), and baseline values for body mass index (quartiles; unknown), smoking (never; past; current; unknown), alcohol intake (<10; 10-19; 20-39; ≥40 g of alcohol per day; un…
2 Matched sets in which the control died, emigrated or was lost to follow-up before the case died were excluded (n=29).
3 p-values<0.05 are highlighted in red. padj < 0.05 are statistically significant after allowing for multiple testing using a false discovery rate controlling procedure at α = 0.05 (Benjamini-Hochberg).

## Sheet: Table S17
Table S17. New dataset: Risk of overall prostate cancer per 1 SD increase in metabolite concentrations in EPIC1, ncase=2018
Metabolite	Beta	SE	OR	LL	UL	p2	padj2
ACYLCARNITINES
C0	-0.00765958	0.0336066	0.99237	0.929111	1.05994	0.81971	0.893598
C2	-0.00728868	0.0344089	0.992738	0.927995	1.062	0.832243	0.893598
C3	-0.0369587	0.0340316	0.963716	0.901532	1.03019	0.277474	0.507991
C14:1	-0.042434	0.0348209	0.958454	0.895224	1.02615	0.222983	0.451038
C16	-0.0200381	0.038572	0.980161	0.908793	1.05713	0.603413	0.813754
C18	-0.0539883	0.0375099	0.947443	0.880288	1.01972	0.150063	0.357151
C18:1	-0.0328615	0.0415129	0.967673	0.892057	1.0497	0.428596	0.661139
C18:2	-0.00156809	0.0449529	0.998433	0.914229	1.09039	0.972173	0.983834
AMINO ACIDS
Alanine	0.0103292	0.03608	1.01038	0.941401	1.08442	0.774659	0.873491
Arginine	0.0196902	0.0471156	1.01989	0.929922	1.11855	0.676011	0.829782
Asparagine	0.00864969	0.0368752	1.00869	0.938357	1.08429	0.814545	0.893598
Citrulline	0.01543	0.0340078	1.01555	0.950066	1.08555	0.65003	0.82291
Glutamate	0.0496079	0.0468907	1.05086	0.958586	1.15201	0.290079	0.514661
Glutamine	-0.0575492	0.037641	0.944075	0.876933	1.01636	0.12629	0.319755
Glycine	-0.0329314	0.038394	0.967605	0.897464	1.04323	0.391046	0.62046
Histidine	0.00605752	0.0367441	1.00608	0.936169	1.0812	0.869057	0.907173
Isoleucine	-0.00309037	0.0350989	0.996914	0.93064	1.06791	0.929839	0.953886
Leucine	-0.00872615	0.0341848	0.991312	0.927069	1.06001	0.798519	0.888073
Lysine	0.0383904	0.0360718	1.03914	0.968207	1.11526	0.287203	0.514661
Methionine	-0.00712493	0.0352104	0.9929	0.92669	1.06384	0.839641	0.893598
Ornithine	-0.044725	0.0458531	0.95626	0.874069	1.04618	0.329363	0.552031
Phenylalanine	0.011146	0.0358206	1.01121	0.942649	1.08475	0.755677	0.873064
Proline	-0.0190093	0.0348947	0.98117	0.916309	1.05062	0.585918	0.801428
Serine	0.0382781	0.0364836	1.03902	0.967318	1.11604	0.294092	0.514661
t4-hydroxyproline	-0.0576611	0.0336574	0.94397	0.883708	1.00834	0.08668	0.251583
Threonine	0.0358947	0.0345976	1.03655	0.968589	1.10927	0.299507	0.516541
Tryptophan	0.00686504	0.0342374	1.00689	0.941539	1.07677	0.84108	0.893598
Tyrosine	-0.0125394	0.0340593	0.987539	0.923768	1.05571	0.712752	0.865404
Valine	-0.0126046	0.0351578	0.987475	0.921721	1.05792	0.719958	0.865404
BIOGENIC AMINES
ADMA	0.0072394	0.037907	1.00727	0.935142	1.08495	0.848543	0.893598
Creatinine	-0.0111759	0.034198	0.988886	0.924777	1.05744	0.743819	0.873064
Kynurenine	-0.0499896	0.036615	0.951239	0.885366	1.02201	0.172167	0.392176
Sarcosine	-0.0161055	0.0337957	0.984023	0.920955	1.05141	0.633678	0.82291
Taurine	0.00553182	0.0499388	1.00555	0.911789	1.10895	0.911797	0.943512
GLYCEROPHOSPHOLIPIDS
Lysophosphatidylcholines
Lyso PC a C16:0	-0.0200126	0.0425802	0.980186	0.901705	1.0655	0.638357	0.82291
Lyso PC a C16:1	-0.0885404	0.0388234	0.915266	0.848205	0.987629	0.0225726	0.14085
Lyso PC a C17:0	-0.0183213	0.0396693	0.981845	0.908399	1.06123	0.644188	0.82291
Lyso PC a C18:0	-0.0567785	0.0415315	0.944803	0.870943	1.02493	0.171588	0.392176
Lyso PC a C18:1	-0.0413609	0.0379081	0.959483	0.890779	1.03349	0.275236	0.507991
Lyso PC a C18:2	-0.0183186	0.0381448	0.981848	0.91112	1.05807	0.631058	0.82291
Lyso PC a C20:3	-0.0640151	0.0372797	0.937991	0.871899	1.00909	0.0859507	0.251583
Lyso PC a C20:4	-0.0250606	0.0380477	0.975251	0.90517	1.05076	0.510113	0.757589
Diacylphosphatidylcholines
PC aa C28:1	-0.0415859	0.0410078	0.959267	0.885184	1.03955	0.310536	0.527911
PC aa C30:0	-0.0538548	0.0396761	0.94757	0.876675	1.0242	0.174667	0.392176
PC aa C32:0	-0.081136	0.0407388	0.922068	0.851307	0.998712	0.0464137	0.184108
PC aa C32:1	-0.0985028	0.040882	0.906193	0.836415	0.981792	0.0159771	0.11883
PC aa C32:3	-0.0922475	0.0441219	0.911879	0.836336	0.994247	0.0365515	0.155344
PC aa C34:1	-0.0707842	0.0381426	0.931663	0.864553	1.00398	0.0634849	0.209853
PC aa C34:2	-0.0771338	0.0431169	0.925766	0.850746	1.0074	0.0736233	0.230557
PC aa C34:3	-0.121572	0.0440565	0.885527	0.812271	0.96539	0.00578973	0.0861223
PC aa C34:4	-0.107496	0.0385563	0.89808	0.832714	0.968577	0.0053029	0.0861223
PC aa C36:0	0.0200722	0.0362108	1.02027	0.950374	1.09532	0.579364	0.801428
PC aa C36:1	-0.104454	0.0360385	0.900816	0.839383	0.966746	0.00375075	0.0861223
PC aa C36:2	-0.103044	0.0386176	0.902087	0.836329	0.973016	0.00762306	0.100794
PC aa C36:3	-0.116219	0.0385051	0.89028	0.825565	0.960069	0.00254224	0.0861223
PC aa C36:4	-0.0844243	0.0389706	0.919041	0.851458	0.991989	0.0302838	0.146994
PC aa C36:5	-0.000294685	0.0354644	0.999705	0.932577	1.07167	0.99337	0.99337
PC aa C36:6	-0.0409156	0.0353627	0.95991	0.895632	1.0288	0.247261	0.474581
PC aa C38:0	-0.0252198	0.0392557	0.975096	0.902885	1.05308	0.520581	0.757589
PC aa C38:3	-0.117338	0.0372268	0.889284	0.82671	0.956595	0.00162164	0.0861223
PC aa C38:4	-0.0909787	0.0364859	0.913037	0.850025	0.980721	0.0126479	0.114842
PC aa C38:5	-0.0548073	0.0368552	0.946668	0.880697	1.01758	0.136989	0.332686
PC aa C38:6	-0.00108526	0.0354337	0.998915	0.931896	1.07075	0.975566	0.983834
PC aa C40:2	-0.10454	0.0398629	0.900739	0.833043	0.973936	0.00872914	0.103877
PC aa C40:3	-0.094753	0.0382859	0.909598	0.84384	0.980479	0.0133281	0.114842
PC aa C40:4	-0.114912	0.0373467	0.891444	0.828523	0.959144	0.00209164	0.0861223
PC aa C40:5	-0.0967755	0.0387973	0.90776	0.841292	0.979479	0.0126174	0.114842
PC aa C40:6	-0.0289752	0.0352833	0.971441	0.906532	1.041	0.411523	0.644359
PC aa C42:0	-0.0158722	0.0371147	0.984253	0.915197	1.05852	0.668905	0.829782
PC aa C42:1	-0.0238773	0.0387601	0.976406	0.904977	1.05347	0.537877	0.771173
PC aa C42:2	-0.0624638	0.038901	0.939447	0.870482	1.01388	0.108337	0.293003
PC aa C42:4	-0.0774	0.0358565	0.92552	0.862709	0.992903	0.0308811	0.146994
PC aa C42:5	-0.086631	0.0383915	0.917015	0.850546	0.988679	0.0240383	0.14085
Acyl-alkylphosphatidylcholines
PC ae C30:0	-0.0452661	0.0415383	0.955743	0.881016	1.03681	0.275826	0.507991
PC ae C30:2	-0.0902901	0.0413335	0.913666	0.842567	0.990765	0.0289309	0.146994
PC ae C32:1	-0.0460832	0.0389654	0.954963	0.884747	1.03075	0.236941	0.462229
PC ae C32:2	-0.0478047	0.0368032	0.95332	0.886976	1.02463	0.193968	0.427449
PC ae C34:0	-0.0339479	0.0375324	0.966622	0.898068	1.04041	0.365732	0.596194
PC ae C34:1	-0.0815605	0.0386663	0.921677	0.854409	0.994241	0.034915	0.155344
PC ae C34:2	-0.0495246	0.0387738	0.951682	0.882038	1.02682	0.201506	0.428315
PC ae C34:3	-0.0638424	0.0361012	0.938153	0.874066	1.00694	0.0769895	0.234917
PC ae C36:0	-0.0434628	0.0357146	0.957468	0.892738	1.02689	0.223624	0.451038
PC ae C36:1	-0.0702969	0.0374062	0.932117	0.866224	1.00302	0.060206	0.204701
PC ae C36:2	-0.0636303	0.039219	0.938352	0.868925	1.01333	0.10471	0.28978
PC ae C36:3	-0.0827454	0.0376829	0.920585	0.855044	0.991151	0.0281037	0.146994
PC ae C36:4	-0.0742194	0.0393757	0.928468	0.859509	1.00296	0.0594428	0.204701
PC ae C36:5	-0.0480296	0.0376078	0.953106	0.885379	1.02601	0.20156	0.428315
PC ae C38:2	-0.090904	0.0398715	0.913105	0.844466	0.987324	0.0226122	0.14085
PC ae C38:3	-0.113627	0.0400799	0.892591	0.825157	0.965536	0.00458253	0.0861223
PC ae C38:4	-0.0951739	0.0389222	0.909215	0.842434	0.98129	0.0144758	0.114842
PC ae C38:5	-0.0720203	0.0378108	0.930512	0.864047	1.00209	0.0568118	0.204701
PC ae C38:6	-0.0321041	0.0362602	0.968406	0.901971	1.03973	0.375952	0.604571
PC ae C40:1	-0.0588358	0.037259	0.942862	0.876462	1.01429	0.114312	0.302292
PC ae C40:2	-0.0190336	0.0371702	0.981146	0.912209	1.05529	0.608606	0.813754
PC ae C40:3	-0.0916457	0.0401012	0.912428	0.84346	0.987036	0.0222917	0.14085
PC ae C40:4	-0.0938947	0.0382832	0.910379	0.844569	0.981316	0.0141813	0.114842
PC ae C40:5	-0.0656073	0.0365076	0.936499	0.87183	1.00596	0.0723217	0.230557
PC ae C40:6	-0.0334974	0.035974	0.967057	0.901221	1.0377	0.351773	0.581403
PC ae C42:1	-0.117687	0.0402666	0.888974	0.821512	0.961975	0.00347002	0.0861223
PC ae C42:2	-0.0695818	0.0366215	0.932784	0.868178	1.0022	0.0574297	0.204701
PC ae C42:3	-0.0610149	0.0366724	0.940809	0.87556	1.01092	0.096156	0.272442
PC ae C42:4	-0.0845914	0.0377029	0.918888	0.853433	0.989362	0.024856	0.14085
PC ae C42:5	-0.0524826	0.0352245	0.948871	0.885572	1.01669	0.136238	0.332686
PC ae C44:4	-0.0567693	0.0368922	0.944812	0.878906	1.01566	0.123856	0.319755
PC ae C44:5	-0.00989996	0.0351264	0.990149	0.924274	1.06072	0.778068	0.873491
PC ae C44:6	-0.0279221	0.0356391	0.972464	0.906854	1.04282	0.433351	0.661139
HEXOSE
Hexose	-0.0904527	0.0442762	0.913518	0.837585	0.996334	0.0410604	0.168489
SPHINGOLIPIDS
Hydroxysphingomyelins
SM (OH) C14:1	-0.0260597	0.0369823	0.974277	0.906156	1.04752	0.481027	0.724584
SM (OH) C16:1	-0.0116262	0.0346675	0.988441	0.92351	1.05794	0.73735	0.873064
SM (OH) C22:1	-0.0188863	0.0344724	0.981291	0.917181	1.04988	0.583783	0.801428
SM (OH) C22:2	-0.0105478	0.0351751	0.989508	0.923588	1.06013	0.764279	0.873491
SM (OH) C24:1	0.0144348	0.0345817	1.01454	0.948054	1.08569	0.676377	0.829782
Sphingomyelins
SM C16:0	-0.0402385	0.0338144	0.96056	0.898963	1.02638	0.234053	0.462229
SM C16:1	-0.0654213	0.0338822	0.936673	0.876491	1.00099	0.0535025	0.204701
SM C18:0	-0.0107917	0.033976	0.989266	0.925535	1.05739	0.750769	0.873064
SM C18:1	-0.0194325	0.0330027	0.980755	0.919324	1.04629	0.555984	0.787644
SM C20:2	-0.0883479	0.0420992	0.915442	0.842939	0.994182	0.0358553	0.155344
SM C24:0	-0.0422323	0.0339625	0.958647	0.896912	1.02463	0.213684	0.446112
SM C24:1	0.0215887	0.0337213	1.02182	0.956472	1.09164	0.522036	0.757589
Abbreviations: EPIC, European Prospective Investigation into Cancer and Nutrition; OR, odds ratio; CI confidence interval.
1 All analyses were matched on centre, length of follow-up, and age (±6 months), time of day (±1 hour) and fasting status (<3, 3–6, >6 hours) at blood collection and further adjusted for exact age at blood collection (continuously), and baseline values for body mass index (quartiles; unknown), smoking (never; past; current; unknown), alcohol intake (<10; 10-19; 20-39; ≥40 g of alcohol per day; un…
2 p-values<0.05 are highlighted in red. padj < 0.05 are statistically significant after allowing for multiple testing using a false discovery rate controlling procedure at α = 0.05 (Benjamini-Hochberg).

## Sheet: Table S18
Table S18. New dataset: Risk of prostate cancer by stage per 1 SD increase in metabolite concentrations in EPIC1
Metabolites	Localised2 (ncase=886)							Advanced2 (ncase=376)							p-het3	padj-het3
	Beta	SE	OR	95% CI
				LL	UL	p3	padj3	Beta	SE	OR	LL	UL	p3	padj3
ACYLCARNITINES
C0	0.0137352	0.0505497	1.01383	0.9182	1.11942	0.78584	0.982351	-0.0515258	0.0824479	0.949779	0.808059	1.11636	0.532004	0.688135	0.690509	0.802156
C2	0.00613037	0.0538682	1.00615	0.905336	1.11819	0.909394	0.995883	-0.00659982	0.0859878	0.993422	0.839346	1.17578	0.93882	0.966355	0.642495	0.802156
C3	-0.0190223	0.0514646	0.981158	0.887017	1.08529	0.711667	0.982351	-0.0581481	0.0837027	0.94351	0.800753	1.11172	0.487245	0.664878	0.787078	0.843805
C14:1	-0.000276185	0.0532735	0.999724	0.900603	1.10975	0.995864	0.997099	-0.104795	0.0846289	0.900509	0.762872	1.06298	0.215608	0.39235	0.558075	0.743973
C16	-0.000214944	0.0591257	0.999785	0.890387	1.12262	0.997099	0.997099	-0.12235	0.101303	0.884838	0.725495	1.07918	0.227137	0.403422	0.696034	0.802156
C18	-0.0640541	0.0575733	0.937954	0.837867	1.05	0.265895	0.982351	-0.127968	0.0953114	0.879882	0.729953	1.0606	0.179392	0.391419	0.636677	0.802156
C18:1	-0.00486654	0.0638419	0.995145	0.8781	1.12779	0.939238	0.995883	-0.16704	0.112362	0.846166	0.678911	1.05463	0.137114	0.347162	0.399924	0.602417
C18:2	-0.00998381	0.0688826	0.990066	0.86503	1.13318	0.884759	0.993267	-0.218933	0.121235	0.803376	0.633465	1.01886	0.0709417	0.28692	0.209032	0.421606
AMINO ACIDS
Alanine	-0.0134401	0.0550786	0.98665	0.885687	1.09912	0.807218	0.982351	-0.0481115	0.0896913	0.953028	0.799392	1.13619	0.591674	0.74115	0.761185	0.831018
Arginine	-0.0572773	0.0779038	0.944332	0.810612	1.10011	0.462199	0.982351	0.145543	0.13061	1.15667	0.895433	1.49411	0.265137	0.457265	0.139356	0.325164
Asparagine	0.00107404	0.0538927	1.00107	0.900726	1.1126	0.9841	0.997099	-0.0214893	0.0943052	0.97874	0.813569	1.17744	0.819748	0.902673	0.515994	0.713991
Citrulline	0.0822741	0.0512013	1.08575	0.982084	1.20037	0.108082	0.982351	-0.00408868	0.0771346	0.99592	0.856184	1.15846	0.957726	0.966355	0.299381	0.523916
Glutamate	0.0248211	0.0687737	1.02513	0.895858	1.17306	0.718167	0.982351	0.0601171	0.120925	1.06196	0.837871	1.34598	0.619086	0.767409	0.206213	0.421606
Glutamine	-0.0381379	0.0563035	0.96258	0.862008	1.07489	0.498175	0.982351	-0.0263284	0.0960157	0.974015	0.806932	1.17569	0.783923	0.888447	0.603388	0.786721
Glycine	-0.0295283	0.0552114	0.970903	0.871325	1.08186	0.592773	0.982351	-0.137358	0.100413	0.871658	0.715937	1.06125	0.171331	0.384935	0.0606049	0.234408
Histidine	0.0407348	0.0546726	1.04158	0.935736	1.15939	0.45623	0.982351	-0.0147211	0.0888493	0.985387	0.8279	1.17283	0.868404	0.922679	0.45468	0.647752
Isoleucine	0.0577009	0.0541989	1.0594	0.952632	1.17813	0.28705	0.982351	-0.0288247	0.080122	0.971587	0.830389	1.13679	0.719026	0.838864	0.723495	0.804635
Leucine	0.0637149	0.0530725	1.06579	0.960496	1.18262	0.229935	0.982351	-0.018228	0.0744135	0.981937	0.848678	1.13612	0.806491	0.902673	0.701044	0.802156
Lysine	0.0577571	0.0544837	1.05946	0.952154	1.17885	0.289108	0.982351	-0.0112851	0.083879	0.988778	0.838882	1.16546	0.892975	0.94039	0.68108	0.802156
Methionine	0.0199039	0.0534911	1.0201	0.91857	1.13286	0.709821	0.982351	-0.0891553	0.0854457	0.914703	0.773658	1.08146	0.296756	0.483753	0.38594	0.588805
Ornithine	-0.0178972	0.0690956	0.982262	0.857853	1.12471	0.795619	0.982351	-0.144742	0.113417	0.865245	0.692785	1.08064	0.201889	0.391419	0.366733	0.581884
Phenylalanine	0.0426862	0.0560343	1.04361	0.935065	1.16476	0.446187	0.982351	-0.0312901	0.0827885	0.969194	0.824027	1.13994	0.705466	0.831192	0.71496	0.804635
Proline	0.042451	0.0553847	1.04336	0.936036	1.163	0.443394	0.982351	-0.159377	0.0835378	0.852674	0.723895	1.00436	0.0564109	0.28692	0.0244357	0.199799
Serine	0.0133557	0.0547253	1.01345	0.91037	1.12819	0.807193	0.982351	0.0343496	0.0906272	1.03495	0.866514	1.23612	0.704672	0.831192	0.780988	0.843805
t4-hydroxyproline	-0.0584295	0.0506104	0.943245	0.854171	1.04161	0.248297	0.982351	-0.0609656	0.0824389	0.940856	0.800481	1.10585	0.459589	0.651084	0.656501	0.802156
Threonine	0.039655	0.0529999	1.04045	0.937796	1.15434	0.454334	0.982351	0.00259267	0.0858568	1.0026	0.847314	1.18634	0.975909	0.975909	0.556143	0.743973
Tryptophan	0.0785487	0.0521185	1.08172	0.976675	1.19805	0.131781	0.982351	-0.116316	0.0832451	0.890194	0.756182	1.04796	0.162333	0.384935	0.0841965	0.278316
Tyrosine	-0.0104843	0.0519025	0.98957	0.893855	1.09553	0.839917	0.993267	-0.03662	0.0803676	0.964042	0.823545	1.12851	0.648637	0.795751	0.73112	0.805586
Valine	0.0566365	0.0540263	1.05827	0.95194	1.17648	0.294494	0.982351	-0.0255933	0.0811424	0.974731	0.831412	1.14276	0.752449	0.860975	0.794556	0.844215
BIOGENIC AMINES
ADMA	-0.0162325	0.0550191	0.983899	0.88332	1.09593	0.767968	0.982351	-0.120527	0.0968116	0.886453	0.733246	1.07167	0.213146	0.39235	0.338245	0.566917
Creatinine	0.0240408	0.0525759	1.02433	0.924034	1.13552	0.647485	0.982351	0.0559458	0.0853026	1.05754	0.89472	1.24999	0.51192	0.669434	0.914129	0.929755
Kynurenine	-0.00808897	0.0536157	0.991944	0.892995	1.10186	0.880079	0.993267	-0.00785399	0.0976286	0.992177	0.819384	1.20141	0.935881	0.966355	0.860815	0.890756
Sarcosine	-0.0250558	0.0510521	0.975256	0.882395	1.07789	0.623576	0.982351	-0.0924353	0.0851341	0.911708	0.771595	1.07726	0.277585	0.471895	0.69144	0.802156
Taurine	-0.0416878	0.0716179	0.959169	0.833554	1.10371	0.560509	0.982351	-0.0267212	0.128158	0.973633	0.757368	1.25165	0.834837	0.902673	0.81386	0.857074
GLYCEROPHOSPHOLIPIDS
Lysophosphatidylcholines
Lyso PC a C16:0	0.0368461	0.0661538	1.03753	0.911364	1.18117	0.577543	0.982351	-0.144236	0.105468	0.865684	0.70402	1.06447	0.171442	0.384935	0.0953228	0.285738
Lyso PC a C16:1	-0.0951437	0.0588331	0.909242	0.810216	1.02037	0.105839	0.982351	-0.232397	0.0997643	0.792631	0.651856	0.963808	0.0198345	0.233224	0.359362	0.581884
Lyso PC a C17:0	0.00400112	0.0604541	1.00401	0.891824	1.13031	0.947231	0.995883	-0.00502299	0.0959151	0.99499	0.824471	1.20078	0.958235	0.966355	0.180978	0.39157
Lyso PC a C18:0	0.0241155	0.0637935	1.02441	0.904008	1.16085	0.705412	0.982351	-0.178536	0.102297	0.836494	0.684522	1.02221	0.0809381	0.28692	0.044679	0.234408
Lyso PC a C18:1	0.0230975	0.0563561	1.02337	0.916349	1.14288	0.681916	0.982351	-0.159983	0.0991191	0.852158	0.701697	1.03488	0.106517	0.325012	0.0292381	0.217458
Lyso PC a C18:2	0.0796746	0.0570096	1.08293	0.968446	1.21096	0.162244	0.982351	-0.140278	0.0967646	0.869117	0.718972	1.05062	0.147148	0.364805	0.00701501	0.166957
Lyso PC a C20:3	-0.0551133	0.0574251	0.946378	0.845638	1.05912	0.337185	0.982351	-0.147968	0.0890089	0.862458	0.724392	1.02684	0.0964325	0.307293	0.409267	0.608784
Lyso PC a C20:4	-0.0190207	0.0577504	0.981159	0.876158	1.09874	0.741883	0.982351	-0.0900359	0.0913665	0.913898	0.764059	1.09312	0.32441	0.51473	0.53229	0.728075
Diacylphosphatidylcholines
PC aa C28:1	0.102336	0.0648712	1.10776	0.975496	1.25795	0.114674	0.982351	-0.0599798	0.102445	0.941784	0.77046	1.1512	0.558222	0.714284	0.114211	0.295991
PC aa C30:0	-0.00124062	0.0599807	0.99876	0.887985	1.12335	0.983498	0.997099	-0.177088	0.0992482	0.837706	0.689622	1.01759	0.0743754	0.28692	0.219699	0.435736
PC aa C32:0	0.0089028	0.0613799	1.00894	0.894581	1.13792	0.884676	0.993267	-0.273552	0.103994	0.760673	0.620409	0.932647	0.00852671	0.202936	0.0589591	0.234408
PC aa C32:1	-0.100497	0.0616561	0.904388	0.801444	1.02056	0.103111	0.982351	-0.271685	0.107859	0.762094	0.616877	0.941495	0.0117723	0.233224	0.63341	0.802156
PC aa C32:3	0.0423698	0.0675448	1.04328	0.913917	1.19095	0.530473	0.982351	-0.310732	0.115944	0.73291	0.583927	0.919905	0.00736201	0.202936	0.00279571	0.122722
PC aa C34:1	-0.0259086	0.0566567	0.974424	0.872011	1.08887	0.647462	0.982351	-0.165775	0.098643	0.847237	0.698296	1.02795	0.0928496	0.30692	0.43316	0.62861
PC aa C34:2	0.0561022	0.065513	1.05771	0.930251	1.20262	0.391803	0.982351	-0.186294	0.106085	0.83003	0.674208	1.02187	0.0790752	0.28692	0.0922876	0.285738
PC aa C34:3	-0.0580161	0.0671284	0.943635	0.827302	1.07633	0.387447	0.982351	-0.325345	0.11142	0.722278	0.580582	0.898556	0.0035004	0.202936	0.0666463	0.234408
PC aa C34:4	-0.0507209	0.0578317	0.950544	0.848684	1.06463	0.380463	0.982351	-0.270622	0.101014	0.762904	0.625874	0.929937	0.00738297	0.202936	0.271603	0.499809
PC aa C36:0	0.109311	0.0565123	1.11551	0.99855	1.24617	0.0530769	0.982351	-0.077275	0.0853577	0.925635	0.783039	1.0942	0.365303	0.557321	0.0960464	0.285738
PC aa C36:1	-0.0421381	0.0538197	0.958737	0.862757	1.0654	0.433657	0.982351	-0.17452	0.0912562	0.83986	0.702311	1.00435	0.0558225	0.28692	0.31402	0.54157
PC aa C36:2	0.020964	0.0576465	1.02119	0.912086	1.14333	0.716108	0.982351	-0.212231	0.0957456	0.808778	0.670394	0.975726	0.0266493	0.243944	0.0645306	0.234408
PC aa C36:3	-0.0277916	0.0580835	0.972591	0.86794	1.08986	0.632311	0.982351	-0.220806	0.0960839	0.801872	0.66423	0.968037	0.0215586	0.233224	0.134384	0.3233
PC aa C36:4	-0.0417775	0.0589711	0.959083	0.854397	1.0766	0.478672	0.982351	-0.194594	0.101692	0.823169	0.674417	1.00473	0.0556769	0.28692	0.678298	0.802156
PC aa C36:5	0.0946774	0.0543762	1.0993	0.988172	1.22293	0.0816566	0.982351	-0.0846497	0.0891567	0.918834	0.771519	1.09428	0.342393	0.536115	0.167925	0.370056
PC aa C36:6	0.0498261	0.0548635	1.05109	0.943929	1.17041	0.363782	0.982351	-0.136944	0.0886707	0.872019	0.732907	1.03753	0.122488	0.332226	0.114417	0.295991
PC aa C38:0	0.071963	0.0604511	1.07462	0.954547	1.20979	0.233876	0.982351	-0.139692	0.0899913	0.869626	0.729007	1.03737	0.120594	0.332226	0.0357352	0.234408
PC aa C38:3	-0.117208	0.0572693	0.8894	0.794967	0.99505	0.0406958	0.982351	-0.15863	0.0876863	0.853312	0.71857	1.01332	0.0704417	0.28692	0.686515	0.802156
PC aa C38:4	-0.083143	0.0555913	0.92022	0.825224	1.02615	0.134755	0.982351	-0.137122	0.0921743	0.871864	0.727763	1.0445	0.136846	0.347162	0.699493	0.802156
PC aa C38:5	0.017567	0.0551923	1.01772	0.913376	1.13399	0.750267	0.982351	-0.119758	0.0938903	0.887135	0.738023	1.06637	0.202128	0.391419	0.376119	0.588805
PC aa C38:6	0.0684718	0.0557629	1.07087	0.96	1.19454	0.219481	0.982351	-0.075991	0.0838943	0.926825	0.786297	1.09247	0.365045	0.557321	0.273005	0.499809
PC aa C40:2	0.0310832	0.0601024	1.03157	0.916938	1.16054	0.605037	0.982351	-0.184941	0.0939483	0.831154	0.691373	0.999195	0.0490063	0.28692	0.0177265	0.198861
PC aa C40:3	-0.00336914	0.0584566	0.996637	0.888748	1.11762	0.95404	0.995883	-0.16804	0.0876598	0.84532	0.711877	1.00378	0.0552442	0.28692	0.0634315	0.234408
PC aa C40:4	-0.127687	0.0569061	0.880129	0.787241	0.983977	0.024844	0.982351	-0.146402	0.0949139	0.863811	0.717179	1.04042	0.12296	0.332226	0.608221	0.786721
PC aa C40:5	-0.0964463	0.0580316	0.908059	0.810433	1.01744	0.0965202	0.982351	-0.136461	0.0982898	0.872441	0.719567	1.05779	0.165031	0.384935	0.83939	0.876205
PC aa C40:6	0.0224771	0.0545721	1.02273	0.918988	1.13819	0.680429	0.982351	-0.107326	0.0824893	0.898233	0.764141	1.05585	0.193226	0.391419	0.457236	0.647752
PC aa C42:0	0.0325737	0.0563424	1.03311	0.925098	1.15373	0.56317	0.982351	-0.153403	0.0863827	0.857784	0.724184	1.01603	0.0757573	0.28692	0.016237	0.198861
PC aa C42:1	0.047043	0.0603587	1.04817	0.931222	1.1798	0.43575	0.982351	-0.165295	0.0936213	0.847644	0.705542	1.01837	0.0774682	0.28692	0.0153134	0.198861
PC aa C42:2	0.0987174	0.0603594	1.10375	0.980606	1.24237	0.101946	0.982351	-0.112631	0.0913527	0.893481	0.747009	1.06867	0.217606	0.39235	0.0337842	0.234408
PC aa C42:4	-0.0195406	0.0551467	0.980649	0.880182	1.09258	0.723085	0.982351	-0.108677	0.0853259	0.89702	0.758879	1.06031	0.20278	0.391419	0.332158	0.564668
PC aa C42:5	-0.0356734	0.0568515	0.964955	0.863207	1.0787	0.530343	0.982351	-0.116803	0.0885941	0.88976	0.747931	1.05848	0.187367	0.391419	0.486827	0.681558
Acyl-alkylphosphatidylcholines
PC ae C30:0	0.0052919	0.0652199	1.00531	0.884673	1.14239	0.935331	0.995883	-0.0433353	0.101612	0.95759	0.78467	1.16862	0.66976	0.805065	0.291511	0.52062
PC ae C30:2	0.0387355	0.066497	1.0395	0.912474	1.1842	0.560219	0.982351	-0.143638	0.101393	0.866202	0.710089	1.05664	0.156588	0.380285	0.0460964	0.234408
PC ae C32:1	-0.00530716	0.0606723	0.994707	0.883183	1.12031	0.930296	0.995883	-0.166666	0.0944628	0.846482	0.703414	1.01865	0.0776712	0.28692	0.106713	0.295991
PC ae C32:2	0.0393898	0.0585898	1.04018	0.927332	1.16675	0.501395	0.982351	-0.187466	0.087502	0.829057	0.698397	0.984161	0.0321594	0.254333	0.0197791	0.198861
PC ae C34:0	0.0134272	0.0583923	1.01352	0.903915	1.13641	0.818132	0.983411	-0.0634317	0.0942787	0.938538	0.780192	1.12902	0.501068	0.664878	0.272132	0.499809
PC ae C34:1	-0.0322023	0.0580774	0.968311	0.86413	1.08505	0.579256	0.982351	-0.124121	0.0977004	0.883273	0.729343	1.06969	0.203933	0.391419	0.13584	0.3233
PC ae C34:2	0.0270068	0.0583344	1.02737	0.916378	1.15182	0.64339	0.982351	-0.0847641	0.097757	0.918729	0.758537	1.11275	0.385893	0.581282	0.127695	0.316578
PC ae C34:3	0.00467953	0.0539975	1.00469	0.903794	1.11685	0.93094	0.995883	-0.145209	0.091603	0.864841	0.72271	1.03493	0.112921	0.332226	0.0669736	0.234408
PC ae C36:0	0.0552808	0.0539151	1.05684	0.950858	1.17463	0.305207	0.982351	-0.131425	0.0858113	0.876845	0.741106	1.03745	0.125632	0.332226	0.109899	0.295991
PC ae C36:1	-0.0363209	0.0570825	0.964331	0.862258	1.07849	0.524589	0.982351	-0.0424282	0.0955056	0.958459	0.794839	1.15576	0.656863	0.797619	0.419227	0.615901
PC ae C36:2	0.0169511	0.0598224	1.0171	0.904567	1.14362	0.776904	0.982351	-0.0757121	0.0998364	0.927083	0.762321	1.12746	0.448235	0.64265	0.0654759	0.234408
PC ae C36:3	-0.00985077	0.0562193	0.990198	0.886886	1.10554	0.860906	0.993267	-0.184008	0.0972418	0.831929	0.687565	1.0066	0.058454	0.28692	0.0484505	0.234408
PC ae C36:4	-0.048128	0.0587256	0.953012	0.849397	1.06927	0.412478	0.982351	-0.128962	0.0980966	0.879008	0.725258	1.06535	0.188631	0.391419	0.887322	0.91027
PC ae C36:5	-0.016159	0.0566832	0.983971	0.880508	1.09959	0.775587	0.982351	-0.0747429	0.0928031	0.927982	0.773652	1.1131	0.420593	0.612649	0.927823	0.934121
PC ae C38:2	0.0148257	0.0613336	1.01494	0.899977	1.14458	0.808995	0.982351	-0.170281	0.0979003	0.843428	0.69617	1.02184	0.0819772	0.28692	0.0211221	0.198861
PC ae C38:3	-0.0864179	0.0621558	0.917211	0.812011	1.03604	0.164425	0.982351	-0.124726	0.100892	0.882739	0.724358	1.07575	0.21637	0.39235	0.363996	0.581884
PC ae C38:4	-0.102997	0.0599923	0.90213	0.802054	1.01469	0.0860099	0.982351	-0.0675616	0.100836	0.93467	0.767055	1.13891	0.502849	0.664878	0.934121	0.934121
PC ae C38:5	-0.0217658	0.0567693	0.978469	0.875437	1.09363	0.701418	0.982351	-0.104367	0.0918371	0.900895	0.752493	1.07856	0.255776	0.447608	0.562669	0.743973
PC ae C38:6	0.0452876	0.055708	1.04633	0.938101	1.16704	0.41625	0.982351	-0.0895602	0.0851875	0.914333	0.773736	1.08048	0.293107	0.483753	0.244211	0.468727
PC ae C40:1	0.0811047	0.0574899	1.08448	0.96892	1.21383	0.158314	0.982351	-0.203712	0.0918048	0.815698	0.681373	0.976503	0.0264891	0.243944	0.00309383	0.122722
PC ae C40:2	0.0595409	0.0558983	1.06135	0.951213	1.18424	0.286801	0.982351	-0.0544502	0.0953704	0.947006	0.785549	1.14165	0.568045	0.71912	0.118249	0.299397
PC ae C40:3	-0.0165837	0.0612251	0.983553	0.872334	1.10895	0.786495	0.982351	-0.182804	0.0982893	0.832931	0.686981	1.00989	0.0629051	0.28692	0.0251848	0.199799
PC ae C40:4	-0.0647058	0.0594848	0.937343	0.83419	1.05325	0.276697	0.982351	-0.103007	0.0978165	0.902121	0.744737	1.09276	0.292312	0.483753	0.359493	0.581884
PC ae C40:5	-0.0044411	0.0545903	0.995569	0.894548	1.108	0.935161	0.995883	-0.0611403	0.0911292	0.940691	0.786824	1.12465	0.502272	0.664878	0.239758	0.467725
PC ae C40:6	0.0320605	0.0544547	1.03258	0.928051	1.14888	0.556025	0.982351	-0.0693491	0.0863972	0.933001	0.787663	1.10516	0.422161	0.612649	0.111812	0.295991
PC ae C42:1	-0.068814	0.0628205	0.9335	0.825356	1.05581	0.273338	0.982351	-0.241597	0.0982434	0.785373	0.647815	0.95214	0.0139262	0.233224	0.104026	0.295991
PC ae C42:2	0.039258	0.055482	1.04004	0.932875	1.15951	0.479205	0.982351	-0.214326	0.0897406	0.807085	0.676912	0.962292	0.0169272	0.233224	0.00545012	0.162141
PC ae C42:3	0.0787877	0.0556936	1.08197	0.970087	1.20677	0.157168	0.982351	-0.280354	0.0878555	0.755516	0.636006	0.897483	0.00141739	0.16867	4.55578e-05	0.00542138
PC ae C42:4	-0.0479699	0.056041	0.953162	0.854013	1.06382	0.39201	0.982351	-0.162301	0.0909459	0.850185	0.711378	1.01608	0.0743275	0.28692	0.0661349	0.234408
PC ae C42:5	-0.00787693	0.0520664	0.992154	0.895901	1.09875	0.87975	0.993267	-0.137571	0.0874029	0.871472	0.73427	1.03431	0.115489	0.332226	0.0481199	0.234408
PC ae C44:4	-0.00930551	0.054917	0.990738	0.889638	1.10333	0.865445	0.993267	-0.207345	0.089647	0.812739	0.681779	0.968855	0.020728	0.233224	0.0168583	0.198861
PC ae C44:5	0.0211846	0.0529755	1.02141	0.920677	1.13317	0.689235	0.982351	-0.147897	0.089418	0.86252	0.723863	1.02774	0.0981271	0.307293	0.0401159	0.234408
PC ae C44:6	0.00225328	0.0545051	1.00226	0.900708	1.11525	0.967024	0.997099	-0.183346	0.0865757	0.83248	0.702555	0.986432	0.034196	0.254333	0.0217243	0.198861
HEXOSE
Hexose	-0.140432	0.077414	0.868982	0.746648	1.01136	0.0696709	0.982351	0.0344062	0.107295	1.035	0.838713	1.27724	0.74846	0.860975	0.0904156	0.285738
SPHINGOLIPIDS
Hydroxysphingomyelins
SM (OH) C14:1	0.0590602	0.0576991	1.06084	0.947406	1.18785	0.306029	0.982351	0.0198933	0.0879971	1.02009	0.858492	1.21211	0.821148	0.902673	0.189562	0.402819
SM (OH) C16:1	0.0317227	0.0528555	1.03223	0.93065	1.1449	0.548387	0.982351	0.0170982	0.0857702	1.01725	0.859841	1.20346	0.841989	0.902673	0.293122	0.52062
SM (OH) C22:1	0.0661426	0.0521822	1.06838	0.964512	1.18343	0.204965	0.982351	-0.0709259	0.0873253	0.931531	0.784993	1.10542	0.416675	0.612649	0.0753665	0.256246
SM (OH) C22:2	0.0580795	0.0528879	1.0598	0.955444	1.17555	0.272134	0.982351	-0.00541778	0.0891021	0.994597	0.835225	1.18438	0.951515	0.966355	0.14231	0.325672
SM (OH) C24:1	0.0535423	0.052783	1.055	0.951315	1.16999	0.310399	0.982351	-0.0621886	0.0914716	0.939706	0.785473	1.12422	0.496588	0.664878	0.14566	0.327047
Sphingomyelins
SM C16:0	0.0418762	0.0513092	1.04277	0.943001	1.15308	0.414413	0.982351	-0.142299	0.0825856	0.867362	0.73774	1.01976	0.0848792	0.288589	0.0165255	0.198861
SM C16:1	0.0183045	0.0524879	1.01847	0.918908	1.12883	0.727285	0.982351	-0.163846	0.0813037	0.848873	0.72383	0.995517	0.0438803	0.28692	0.0491968	0.234408
SM C18:0	0.0401601	0.0504382	1.04098	0.942993	1.14914	0.425902	0.982351	-0.0585152	0.0850366	0.943164	0.798369	1.11422	0.491379	0.664878	0.384518	0.588805
SM C18:1	0.0309824	0.0491221	1.03147	0.936791	1.13571	0.528222	0.982351	-0.106806	0.0832253	0.8987	0.763437	1.05793	0.199373	0.391419	0.196933	0.411142
SM C20:2	-0.037114	0.0642928	0.963566	0.849484	1.09297	0.563761	0.982351	-0.0221364	0.104843	0.978107	0.796422	1.20124	0.83278	0.902673	0.7174	0.804635
SM C24:0	0.0314488	0.0525066	1.03195	0.931032	1.1438	0.549206	0.982351	-0.182863	0.0840251	0.832882	0.706417	0.981987	0.0295333	0.251033	0.0548411	0.234408
SM C24:1	0.0810439	0.0498828	1.08442	0.983415	1.1958	0.104229	0.982351	-0.0876466	0.0852406	0.916085	0.775137	1.08266	0.303843	0.488613	0.055981	0.234408
Abbreviations: EPIC, European Prospective Investigation into Cancer and Nutrition; OR, odds ratio; CI confidence interval; p-het, p value for heterogeneity.
1 All analyses were matched on centre, length of follow-up, and age (±6 months), time of day (±1 hour) and fasting status (<3, 3–6, >6 hours) at blood collection and further adjusted for exact age at blood collection (continuously), and baseline values for body mass index (quartiles; unknown), smoking (never; past; current; unknown), alcohol intake (<10; 10-19; 20-39; ≥40 g of alcohol per day; un…
2 Localised: Tumour-node-metastasis score ≤T2 and N0/x and M0, or coded as localised, and Advanced: Tumour-node-metastasis score T3-4 and/or N1-3 and/or M1, or coded as advanced.
3 p-values<0.05 are highlighted in red. padj < 0.05 are statistically significant after allowing for multiple testing using a false discovery rate controlling procedure at α = 0.05 (Benjamini-Hochberg).

[truncated: 5 more sheets: Table S19, Table S20, Table S21, Table S22, Table S23]
